# Supplementary material for: Placental CpG methylation of infants born extremely preterm predicts cognitive impairment later in life
Source: PLoS One. 2018 Mar 7;13(3):e0193271. doi: 10.1371/journal.pone.0193271 (PMC5841757; doi:10.1371/journal.pone.0193271)
Supplement: S1 Table — A total of 250 probes displayed differential methylation (DM) in spontaneous versus indicated EPTB. Gene and intragene region annotations are included. Significance was defined as FDR q-value < 0.05 and an absolute median beta difference ≥ |0.10|. (XLSX) [file pone.0193271.s001.xlsx]

## Sheet: Sheet1
Probe Site	Associated Gene	Intragene Region	FDR q-value	FDR q-value following Cell Heterogeneity Ajdustment	Median Beta Difference
cg03490200	A2ML1	1stExon	0.0315738	0.253737	0.104947
cg17055207	ACOX3	Body	0.0155473	0.890812	0.125247
cg10341242	ADCY7	Body	0.0105855	0.613595	0.121608
cg16548911	ADCY7	Body	0.0214515	0.548959	0.154603
cg10455413	AGAP1	Body	0.00695735	0.767925	0.101637
cg21862363	AKAP13	Body	0.0200402	0.879706	0.116292
cg21823502	ANAPC11	Body	0.036663	0.475364	0.132356
cg00911267	ANKRD11	5'UTR	0.0246949	0.732857	0.107681
cg22035959	ARID3A	Body	0.0214515	0.683657	0.142289
cg25298189	ARID3A	Body	0.0056988	0.676251	0.171441
cg11444072	ASAP2	Body	0.00682558	0.0900647	0.169277
cg26979299	BANP	Body	0.0250147	0.826338	0.11801
cg27269279	BARX2	Body	0.0200402	0.928232	0.175742
cg06070445	BCL6	5'UTR	0.0260594	0.86272	0.121582
cg23655939	BCL6	5'UTR	0.0200402	0.941217	0.145916
cg06164260	BCL6	5'UTR	0.0335823	0.648995	0.154419
cg05663031	BCL6	5'UTR	0.0215257	0.218364	0.156083
cg17394304	BCL6	5'UTR	0.00131308	0.902686	0.158659
cg06394082	BCL9L	3'UTR	0.0299874	0.477666	0.112657
cg20541505	BRE	Body	0.0453917	0.657643	0.107577
cg02334081	C10orf10	TSS1500	0.0100666	0.324504	0.125103
cg12140749	C14orf181	TSS1500	0.0166625	0.807927	0.127956
cg26372254	C14orf49	TSS1500	0.0328473	0.341688	0.10713
cg08534055	C16orf72	Body	0.00351376	0.209236	0.14365
cg16257559	C1orf106	5'UTR	0.0335823	0.39438	0.131011
cg10622536	C1orf113	TSS1500	0.00622088	0.785717	0.144769
cg25032603	C21orf82	Body	0.0105855	0.0105206	0.152044
cg20970886	C3orf59	Body	0.00905159	0.3014	0.137786
cg02110963	C6orf218	Body	0.025474	0.757158	0.136147
cg00464046	C7orf49	Body	0.0160404	0.195717	0.116632
cg04629512	C7orf50	Body	0.0447859	0.410267	0.101781
cg13575205	C7orf50	Body	0.0259301	0.820318	0.112989
cg23598352	C9orf46	5'UTR	0.0126423	0.817686	0.113333
cg14025883	C9orf46	5'UTR	0.0166625	0.232095	0.123812
cg01288184	CABLES1	Body	0.0422404	0.267629	0.163863
cg00483891	CCDC115	Body	0.0159213	0.590649	0.105744
cg13562353	CCL27	TSS200	0.00760438	0.0493102	0.126971
cg07762788	CDH1	Body	0.0243616	0.864573	0.109006
cg23147597	CEACAM19	TSS200	0.0166625	0.318801	0.120851
cg17934775	CHD2	Body	0.00433918	0.898387	0.164959
cg26366091	CHI3L2	TSS200	0.0256898	0.650081	0.158384
cg10045881	CHI3L2	1stExon	0.0234082	0.489236	0.227975
cg03964373	CHML	TSS1500	0.0215257	0.556517	0.208528
cg13724311	CLDN7	3'UTR	0.0234082	0.801595	0.134664
cg02547035	CMIP	Body	0.0261616	0.891618	0.126266
cg01033642	CMIP	Body	0.025474	0.892439	0.128826
cg16353318	CMIP	Body	0.0315738	0.706045	0.132643
cg03287566	CMIP	Body	0.00213463	0.866849	0.133695
cg08946161	CMIP	Body	0.0232491	0.479069	0.139336
cg25636441	CTSC	3'UTR	0.047211	0.891161	0.11787
cg06285340	CYP11A1	1stExon	0.0261616	0.961914	0.119603
cg03752885	DAPK3	1stExon	0.0114785	0.805643	0.164336
cg26585416	DAPK3	1stExon	0.02745	0.993106	0.178351
cg14279856	DDR1	TSS1500	0.0278576	0.540078	0.151273
cg07638044	DPRX	Body	0.0142696	0.452731	0.103426
cg02475236	DSCAM	Body	0.00444237	0.941256	0.161011
cg17850498	ECE1	Body	0.00351376	0.266194	0.22529
cg01461514	EGFR	Body	0.0200402	0.377676	0.101266
cg04156940	EGFR	Body	0.00131308	0.608848	0.132647
cg19301681	EIF2C2	Body	0.0447859	0.705925	0.113984
cg20998539	ERN1	TSS1500	0.0421347	0.27697	0.114412
cg12779575	ERN1	TSS1500	0.00433918	0.651398	0.210424
cg04930693	ERRFI1	5'UTR	0.00433918	0.119978	0.173947
cg04098985	EXTL2	5'UTR	0.00433918	0.445793	0.229402
cg16606561	FAM110A	5'UTR	0.0210743	0.387067	0.17392
cg27229764	FAM126A	3'UTR	0.0309342	0.812951	0.131341
cg03777414	FAM18A	Body	0.0059032	0.4928	0.104519
cg03482221	FHL2	5'UTR	0.0318106	0.976975	0.131938
cg13754437	FHL2	TSS1500	0.0286197	0.202827	0.157795
cg17338821	FLNB	Body	0.0182691	0.565436	0.172486
cg23730027	FLNB	Body	0.0380723	0.49498	0.250658
cg26676845	FMNL2	Body	0.0390276	0.539847	0.110557
cg22800400	FRMD6	TSS1500	0.0415301	0.526934	0.111045
cg03958112	FXYD4	Body	0.025732	0.962529	0.109549
cg00988350	GALE	5'UTR	0.0182279	0.344795	0.125652
cg08202226	GATAD2B	TSS1500	0.0409971	0.225854	0.131545
cg05521767	GDPD5	5'UTR	0.0447859	0.69975	0.181533
cg10950111	GJC2	TSS200	0.0261616	0.978549	0.100017
cg03653726	GNA12	3'UTR	0.015346	0.51625	0.134643
cg08698835	GNAO1	Body	0.0283862	0.084884	0.12646
cg16034546	GPR87	5'UTR	0.00622088	0.855989	0.127379
cg05552569	HEXB	TSS1500	0.0312838	0.737463	0.169008
cg20944928	HIC2	5'UTR	0.0419659	0.781472	0.127124
cg19722391	HIST1H1T	TSS1500	0.0466879	0.765138	0.150691
cg15258080	HK1	Body	0.0126423	0.252579	0.144317
cg16626875	HK2	Body	0.0362114	0.290264	0.102445
cg27054166	HMBOX1	Body	0.0252444	0.259822	0.100396
cg04618171	HPCAL1	5'UTR	0.00905159	0.70666	0.16385
cg11335171	HSD17B8	Body	0.0225676	0.655729	0.102913
cg12699756	HSD17B8	Body	0.0128805	0.563096	0.127488
cg17066452	HSD17B8	Body	0.00760438	0.397333	0.13625
cg16175792	HSD3B1	Body	0.010876	0.556567	0.145771
cg11811391	HTR1D	1stExon	0.0250992	0.10745	0.110898
cg10268811	HUNK	Body	0.0466879	0.591498	0.16366
cg02414650	IFT140	Body	0.0229015	0.983885	0.119219
cg24617203	IL1R2	5'UTR	0.0119955	0.177306	0.144511
cg00415333	IL22RA2	5'UTR	0.00760438	0.411793	0.12206
cg11079619	INHBA	5'UTR	0.0458495	0.982278	0.156597
cg13707945	ITPR1	Body	0.0343718	0.0292619	0.100729
cg07795968	JPH2	TSS1500	0.0210743	0.669717	0.166696
cg04211018	KANK4	5'UTR	0.0228831	0.676575	0.13507
cg02448743	KAZALD1	Body	0.00622088	0.855022	0.122769
cg11693581	KIAA1598	TSS1500	0.0128805	0.897562	0.112966
cg07663765	KIAA1609	TSS1500	0.0182691	0.564329	0.135373
cg04084026	KIFC3	TSS1500	0.00762249	0.903849	0.141041
cg12871463	KRT19	Body	0.0138388	0.0730785	0.118058
cg19051042	KRT19	Body	0.00760438	0.265946	0.138426
cg12432807	KRT23	TSS1500	0.0166625	0.480441	0.103709
cg27316026	KRT24	1stExon	0.00316558	0.692806	0.146877
cg12120406	KSR1	5'UTR	0.0495414	0.780759	0.107228
cg10103857	LAMC2	3'UTR	0.00351376	0.771479	0.176328
cg13689073	LARP1	Body	0.0266876	0.498926	0.117268
cg02232751	LDHA	TSS200	0.0318106	0.892407	0.147211
cg18792528	LDLRAP1	3'UTR	0.0499981	0.827836	0.127313
cg06359931	LDLRAP1	Body	0.025732	0.929462	0.140574
cg03822934	LIMCH1	Body	0.00831154	0.8131	0.128619
cg27182012	LMNA	Body	0.00473539	0.487245	0.29516
cg13428351	LMTK2	Body	0.00762249	0.611128	0.113307
cg11619216	LOC100130933	TSS1500	0.0399418	0.064486	0.124486
cg23894219	LOC441869	1stExon	0.0246949	0.889843	0.102637
cg05922993	LOC642587	Body	0.0479698	0.870045	0.157814
cg22827324	LTBP1	Body	0.00787488	0.28788	0.183239
cg22850451	MAP1S	TSS1500	0.0233566	0.637319	0.134992
cg05821771	MAPK8IP3	Body	0.0343718	0.85933	0.150282
cg18625289	MBD3	Body	0.0415301	0.877763	0.105647
cg01775245	MCPH1	Body	0.033003	0.683519	0.146095
cg27447131	MEGF11	Body	0.0246949	0.71958	0.11958
cg00912580	MGAT5	Body	0.0234082	0.708744	0.13408
cg02389634	MIR2117	TSS1500	0.0400305	0.910142	0.145303
cg03110787	MLLT1	Body	0.0168203	0.552548	0.127905
cg14377923	MTA1	Body	0.00762249	0.359855	0.123627
cg19366543	MYBPC3	Body	0.0215257	0.649177	0.104996
cg11550865	MYO1E	Body	0.0378062	0.908999	0.115343
cg08612539	NCF4	5'UTR	0.0127231	0.964836	0.16285
cg21626573	NCOR2	Body	0.0278576	0.755617	0.123847
cg20352351	NCOR2	Body	0.00253221	0.687126	0.171712
cg14289738	NEK6	Body	0.010876	0.361739	0.121154
cg25937395	NTF4	5'UTR	0.025732	0.739155	0.117309
cg04755220	NUMBL	Body	0.0183234	0.490936	0.1015
cg08818284	NUPR1	3'UTR	0.0453917	0.897833	0.111801
cg13242944	ODZ4	Body	0.0186094	0.308705	0.114635
cg20455570	OSBPL3	5'UTR	0.0183234	0.329018	0.125663
cg24739189	OSBPL8	5'UTR	0.0261616	0.490633	0.1096
cg10994126	PAPPA2	1stExon	0.000631489	0.719762	0.209167
cg05364179	PCGF3	3'UTR	0.0172821	0.622576	0.130903
cg22935422	PDE7B	Body	0.0197947	0.239912	0.16188
cg11565786	PDZD2	Body	0.0393696	0.895456	0.117247
cg15534461	PEBP1	Body	0.00760438	0.803295	0.156924
cg05399718	PITPNM2	5'UTR	0.0343718	0.424241	0.107999
cg02517232	PKNOX1	TSS1500	0.0386935	0.927359	0.107723
cg12452386	PLA2G4E	TSS200	0.0200402	0.752448	0.172063
cg09550697	PLEC1	Body	0.0318235	0.396342	0.108309
cg17496354	PLEKHA7	Body	0.00124933	0.71961	0.118917
cg14334810	PLIN2	Body	0.0166625	0.968353	0.133158
cg08534147	PLXNB1	TSS1500	0.0166625	0.879237	0.10698
cg01189606	PLXNB1	TSS1500	0.0447859	0.601766	0.124635
cg02544002	PLXND1	Body	0.0449589	0.989842	0.129574
cg18313182	PNPLA2	1stExon	0.0415372	0.974263	0.13299
cg07413656	PPAPDC1A	Body	0.0278576	0.124865	-0.116413
cg01412654	PPARG	TSS1500	0.0315738	0.715384	0.155342
cg18063278	PPARG	TSS1500	0.0183234	0.660777	0.222883
cg12107072	PPIL1	Body	0.0210743	0.310214	0.115097
cg08900316	PRKCE	Body	0.0135987	0.371084	0.173703
cg25845463	PRKCZ	5'UTR	0.0261616	0.287793	0.140876
cg13579473	PSD3	Body	0.0455433	0.902087	0.103693
cg13715502	PTPN3	5'UTR	0.0140462	0.932847	0.145031
cg05673731	PTPRU	Body	0.0261616	0.523225	0.111946
cg17367077	PTTG1	Body	0.0337153	0.954992	0.101608
cg01765152	PVT1	Body	0.0283862	0.140091	0.107123
cg11688093	RAB20	Body	0.0406484	0.313647	0.128936
cg08790319	RAB26	Body	0.0246949	0.902584	0.118351
cg02971328	RAC1	Body	0.0228831	0.735839	0.119977
cg14103123	RALGDS	Body	0.0138388	0.243956	0.149085
cg08087657	RDH13	TSS1500	0.0228831	0.100972	0.137594
cg20669049	RDH13	Body	0.00932106	0.425426	0.242509
cg23702727	RECQL5	Body	0.00351376	0.362395	0.121394
cg23961757	RHOBTB3	Body	0.0200402	0.912551	0.149849
cg02499214	RHOF	Body	0.0200402	0.136327	0.134711
cg03345232	RIN3	Body	0.0261451	0.0876536	0.113252
cg22700686	S100A2	TSS1500	0.0259301	0.904489	0.155881
cg18751231	SCHIP1	Body	0.0200402	0.525632	0.24474
cg21678736	SEPT9	Body	0.0419022	0.866685	0.14795
cg15198788	SERINC2	Body	0.00831154	0.632122	0.125186
cg01770400	SERPINC1	5'UTR	0.029845	0.388774	0.108506
cg23055236	SERPINE2	5'UTR	0.0246949	0.612128	0.131285
cg25162588	SETBP1	Body	0.0214515	0.948033	0.10164
cg07605236	SFXN5	TSS1500	0.0225243	0.154939	0.104792
cg13052887	SH2D6	3'UTR	0.0378062	0.809723	0.108997
cg08003402	SH3BP5	Body	0.0256898	0.0840926	0.102185
cg07078958	SH3BP5	Body	0.0388333	0.383668	0.129987
cg18444702	SH3BP5	Body	0.0246949	0.999042	0.135185
cg04858987	SH3BP5	Body	0.00454835	0.89023	0.23769
cg22305516	SH3GL1	Body	0.0206241	0.706159	0.100288
cg07168060	SH3PXD2A	Body	0.0125173	0.826447	0.151436
cg20834587	SH3RF1	Body	0.0223219	0.832468	0.132969
cg17010118	SLC11A1	Body	0.0248861	0.335142	0.124602
cg00085732	SLC13A2	1stExon	0.0174332	0.301459	0.108763
cg06567155	SLC25A15	TSS1500	0.018187	0.82961	0.106842
cg11990902	SLC29A1	Body	0.0128805	0.667802	0.101212
cg20566657	SLC2A9	Body	0.0210743	0.88445	0.122107
cg03879320	SLC7A5	Body	0.041679	0.704555	0.112663
cg15831875	SMYD3	Body	0.00905159	0.246227	0.162208
cg24023487	SPTLC3	TSS1500	0.0200402	0.230128	0.126445
cg00736681	ST3GAL1	5'UTR	0.00124933	0.895602	0.179706
cg27123016	STC2	TSS1500	0.0234082	0.732132	0.121788
cg25143609	STEAP4	TSS1500	0.0304151	0.789898	0.11277
cg06480942	STX1A	Body	0.0386935	0.738004	0.115639
cg20663219	STX1A	Body	0.0214632	0.975317	0.153254
cg19925639	SV2C	Body	0.029845	0.0800065	0.120442
cg18584265	SYDE1	Body	0.00124933	0.873214	0.160745
cg08541642	SYN2	3'UTR	0.0229015	0.879011	0.113266
cg15004938	SYN3	Body	0.0331856	0.544063	0.116798
cg23601468	SYN3	Body	0.0248861	0.502963	0.147811
cg25245338	SYN3	Body	0.029845	0.92644	0.186625
cg08371951	SYNGAP1	Body	0.0399108	0.209199	0.143585
cg26787199	SYNGR3	3'UTR	0.0182691	0.393237	0.122552
cg13735018	SYNJ2	Body	0.029845	0.997935	0.119733
cg10685128	TBC1D9	Body	0.00831154	0.636933	0.14135
cg14993900	TFAP2A	TSS1500	0.0457137	0.647518	0.168679
cg23696550	TGM1	5'UTR	0.00444237	0.984136	0.174036
cg09070415	TINAGL1	TSS1500	0.0177103	0.942846	0.139978
cg16103203	TINAGL1	TSS1500	0.00622088	0.899785	0.174142
cg02843158	TK2	Body	0.0358201	0.737839	0.101481
cg00411097	TMEM184A	1stExon	0.025474	0.180982	0.120132
cg16557964	TMEM45A	5'UTR	0.0258412	0.825159	0.119817
cg02192117	TNRC18	Body	0.00985866	0.181122	0.105073
cg06520450	TP63	TSS200	0.0183234	0.861759	0.188197
cg09825327	TRAF5	5'UTR	0.0246949	0.687825	0.114274
cg15799353	TRIB3	5'UTR	0.00733812	0.328846	0.160182
cg23554917	UBASH3B	Body	0.00124933	0.92605	0.200187
cg17633463	UBTD1	Body	0.0259636	0.84595	0.13333
cg25445101	UNC119	Body	0.0379538	0.632713	0.106534
cg13001097	UTRN	Body	0.0232174	0.633601	0.14649
cg06641593	VILL	TSS1500	0.0127231	0.203009	0.107402
cg26638266	VIT	TSS1500	0.0287647	0.840788	0.119268
cg26314281	VPS8	TSS1500	0.0215257	0.980655	0.156247
cg07818422	WDFY2	Body	0.0468905	0.994062	0.141916
cg07564598	WSB1	TSS1500	0.0380505	0.931555	0.145295
cg01127412	XIRP1	5'UTR	0.0186413	0.979711	0.110887
cg11049439	ZBTB12	Body	0.0450275	0.819146	0.120561
cg07168214	ZBTB4	5'UTR	0.00760438	0.675987	0.15014
cg21250061	ZBTB5	5'UTR	0.0287647	0.831813	0.116974
cg06617636	ZFP36L1	Body	0.0209773	0.681152	0.182362
cg10668363	ZNF175	Body	0.0200402	0.167068	0.243383
cg08387174	ZNF23	5'UTR	0.00253221	0.312465	0.109671
cg09676376	ZNF385A	Body	0.00124933	0.467077	0.187427
cg04192168	ZNF609	Body	0.0275839	0.896274	0.12419
cg04456932	ZNF783	Body	0.0447859	0.710854	0.10815
cg00502662	ZP3	TSS1500	0.0182279	0.569263	0.152721
cg25722029	ZSWIM4	Body	0.0215257	0.508981	0.155921

## Sheet: Sheet2
	est_ewas1	sd_ewas1	P0_ewas1	fdr_ewas1
cg00000029	-0.403592	0.228623	0.0791174	0.999994
cg00000165	-0.0138051	0.134717	0.918488	0.999994
cg00000236	0.103087	0.0797251	0.197572	0.999994
cg00000289	-0.0478195	0.0608917	0.433244	0.999994
cg00000321	0.116782	0.134761	0.387263	0.999994
cg00000363	-0.0443706	0.13766	0.747564	0.999994
cg00000622	-0.121594	0.25626	0.635691	0.999994
cg00000658	0.038936	0.0828423	0.638893	0.999994
cg00000714	-0.065404	0.0810962	0.420963	0.999994
cg00000721	-0.00277351	0.144801	0.984738	0.999994
cg00000734	-0.166095	0.166661	0.320223	0.999994
cg00000769	-0.105915	0.109566	0.334938	0.999994
cg00000807	0.0177704	0.0982094	0.856605	0.999994
cg00000884	0.091107	0.166644	0.585215	0.999994
cg00000905	-0.17223	0.271536	0.526661	0.999994
cg00000948	0.0292431	0.136784	0.83094	0.999994
cg00001099	-0.0462494	0.174343	0.791083	0.999994
cg00001245	-0.0941385	0.176525	0.594459	0.999994
cg00001249	-0.0619307	0.104681	0.554812	0.999994
cg00001269	-0.0107189	0.07194	0.881713	0.999994
cg00001364	-0.257731	0.135166	0.0580593	0.999994
cg00001446	0.0324163	0.0653606	0.620495	0.999994
cg00001510	-0.0136812	0.075541	0.856475	0.999994
cg00001534	-0.0314686	0.170137	0.853457	0.999994
cg00001582	-0.0134192	0.209274	0.94894	0.999994
cg00001583	0.272849	0.341571	0.4254	0.999994
cg00001593	-0.246059	0.23828	0.303082	0.999994
cg00001594	-0.302979	0.332361	0.363135	0.999994
cg00001747	3.52003	24.3811	0.885357	0.999994
cg00001791	0.0931493	0.0965175	0.33572	0.999994
cg00001854	0.0509273	0.115309	0.659238	0.999994
cg00001874	-0.129418	0.073065	0.0781195	0.999994
cg00002028	-0.0523633	0.133354	0.695007	0.999994
cg00002033	-0.891571	0.341441	0.00974275	0.999994
cg00002116	-0.188314	0.249552	0.451418	0.999994
cg00002145	-0.0228926	0.0881219	0.795313	0.999994
cg00002190	-0.16149	0.100429	0.109495	0.999994
cg00002224	-0.220999	0.223443	0.323891	0.999994
cg00002236	-0.190101	0.242035	0.433182	0.999994
cg00002426	0.0277919	0.150059	0.853265	0.999994
cg00002449	-0.138238	0.0764742	0.0722445	0.999994
cg00002464	0.245627	0.212915	0.250096	0.999994
cg00002473	-0.13181	0.287511	0.647151	0.999994
cg00002490	-0.0650009	0.24121	0.787854	0.999994
cg00002531	0.00239191	0.0797245	0.976097	0.999994
cg00002591	0.0100371	0.0696667	0.885596	0.999994
cg00002593	-0.0574831	0.101768	0.572844	0.999994
cg00002597	-0.10908	0.17496	0.533729	0.999994
cg00002646	-0.121345	0.100601	0.229238	0.999994
cg00002719	0.761396	0.5135	0.139795	0.999994
cg00002749	0.0144328	0.127515	0.910003	0.999994
cg00002769	-0.0435678	0.0568556	0.444455	0.999994
cg00002808	-0.128192	0.124525	0.304578	0.999994
cg00002809	-0.0670393	0.11083	0.545978	0.999994
cg00002810	0.0650974	0.136221	0.633283	0.999994
cg00002837	-0.0841878	0.0827295	0.310149	0.999994
cg00003014	-0.0209274	0.132037	0.874234	0.999994
cg00003091	-0.323191	0.213556	0.131846	0.999994
cg00003173	-0.138141	0.252889	0.585533	0.999994
cg00003181	-0.0315934	0.154641	0.838337	0.999994
cg00003202	-0.337582	0.307187	0.273182	0.999994
cg00003287	-0.065774	0.115566	0.569927	0.999994
cg00003298	0.0816535	0.261685	0.75536	0.999994
cg00003305	0.543518	0.212671	0.0113805	0.999994
cg00003345	-0.152332	0.302659	0.615327	0.999994
cg00003513	0.0666953	0.118842	0.575316	0.999994
cg00003529	-0.17478	0.157184	0.267568	0.999994
cg00003578	-0.0800258	0.135281	0.554854	0.999994
cg00003625	-0.136011	0.0727879	0.0632189	0.999994
cg00003784	-0.207574	0.245989	0.399824	0.999994
cg00003858	-0.160795	0.0683039	0.0195882	0.999994
cg00003900	0.104773	0.108554	0.335685	0.999994
cg00003965	0.000302932	0.141707	0.998297	0.999994
cg00003969	-0.00945507	0.0774344	0.902945	0.999994
cg00003994	0.0702166	0.237921	0.76822	0.999994
cg00004061	0.040114	0.227119	0.859994	0.999994
cg00004072	-0.0564147	0.203989	0.782421	0.999994
cg00004073	1.23818	3.21105	0.700225	0.999994
cg00004082	-0.112201	0.239708	0.640268	0.999994
cg00004089	0.191729	0.122923	0.120484	0.999994
cg00004105	0.0394968	0.0659887	0.550193	0.999994
cg00004207	-0.063652	0.145143	0.661487	0.999994
cg00004209	-0.100484	0.0731923	0.17141	0.999994
cg00004257	0.0633254	0.219069	0.772846	0.999994
cg00004421	0.082534	0.139977	0.556143	0.999994
cg00004429	0.128979	0.0738923	0.0825152	0.999994
cg00004533	0.122622	0.124949	0.327654	0.999994
cg00004562	-0.00521452	0.0758843	0.945287	0.999994
cg00004608	-0.0755446	0.0784358	0.336702	0.999994
cg00004700	-0.016112	0.116358	0.890016	0.999994
cg00004773	0.0686533	0.169901	0.68661	0.999994
cg00004806	-0.0378948	0.0691178	0.584154	0.999994
cg00004818	-0.114971	0.173562	0.508504	0.999994
cg00004859	0.357609	0.197278	0.0714542	0.999994
cg00004883	0.0512158	0.113281	0.651705	0.999994
cg00004939	-0.117338	0.180996	0.517578	0.999994
cg00004979	0.101158	0.064977	0.121176	0.999994
cg00004996	0.0423965	0.0870805	0.626915	0.999994
cg00005010	-0.158435	0.24748	0.522818	0.999994
cg00005040	0.299799	0.154573	0.0539176	0.999994
cg00005072	0.0538336	0.0483699	0.267134	0.999994
cg00005112	-0.0033209	0.101449	0.973921	0.999994
cg00005164	0.116025	0.0798476	0.147851	0.999994
cg00005166	0.167204	0.13867	0.229407	0.999994
cg00005215	-0.00638569	0.0897851	0.943375	0.999994
cg00005297	0.0463385	0.124405	0.70995	0.999994
cg00005306	0.0759328	0.235121	0.747086	0.999994
cg00005437	0.0516785	0.0532474	0.333013	0.999994
cg00005543	-0.537624	0.418185	0.200143	0.999994
cg00005617	-0.224545	0.228467	0.326938	0.999994
cg00005619	-0.0306974	0.0834272	0.713317	0.999994
cg00005622	0.229509	0.331206	0.489187	0.999994
cg00005740	-0.153876	0.147933	0.29958	0.999994
cg00005817	-0.129216	0.185248	0.486323	0.999994
cg00005849	0.0157704	0.0810266	0.845888	0.999994
cg00005861	-0.104549	0.111117	0.347955	0.999994
cg00006032	-0.0125456	0.072891	0.86353	0.999994
cg00006081	0.134425	0.171985	0.435418	0.999994
cg00006090	-0.169287	0.126167	0.181271	0.999994
cg00006122	-0.12444	0.177497	0.48411	0.999994
cg00006198	-0.106453	0.101875	0.297381	0.999994
cg00006243	-0.0588194	0.150293	0.695967	0.999994
cg00006397	-0.120604	0.0800835	0.133735	0.999994
cg00006414	-0.422621	0.387274	0.276536	0.999994
cg00006459	-0.0282791	0.172666	0.870079	0.999994
cg00006626	-0.0811564	0.126421	0.521676	0.999994
cg00006787	0.00319774	0.112102	0.977273	0.999994
cg00006815	0.452965	0.378786	0.233252	0.999994
cg00006884	-0.107711	0.189023	0.569466	0.999994
cg00007032	-0.218512	0.251083	0.385247	0.999994
cg00007036	0.0331136	0.118305	0.779859	0.999994
cg00007064	1.85657	10.357	0.857926	0.999994
cg00007076	-0.00244794	0.133883	0.985431	0.999994
cg00007215	-0.0492872	0.129023	0.702885	0.999994
cg00007226	-0.0830425	0.140909	0.556338	0.999994
cg00007239	0.175109	0.145839	0.231362	0.999994
cg00007269	-0.160651	0.193871	0.408344	0.999994
cg00007300	0.0943109	0.298384	0.752295	0.999994
cg00007420	-0.122413	0.187749	0.515185	0.999994
cg00007426	-0.0178701	0.113536	0.8751	0.999994
cg00007644	0.0368123	0.161521	0.819961	0.999994
cg00007675	-0.0323336	0.0719614	0.653713	0.999994
cg00007898	0.0233562	0.480409	0.961275	0.999994
cg00008004	-0.142852	0.313966	0.649636	0.999994
cg00008033	-0.0845778	0.260501	0.745785	0.999994
cg00008036	0.202437	0.30216	0.503692	0.999994
cg00008188	-0.228607	0.194748	0.24192	0.999994
cg00008345	0.108548	0.159728	0.497596	0.999994
cg00008387	-0.0978451	0.112352	0.384919	0.999994
cg00008446	0.0694135	0.154344	0.653415	0.999994
cg00008452	0.0423037	0.24892	0.865231	0.999994
cg00008488	0.00482225	0.293448	0.986906	0.999994
cg00008544	0.0407076	0.0888516	0.647366	0.999994
cg00008564	-0.0385665	0.0680417	0.571514	0.999994
cg00008621	-0.0168875	0.070643	0.811321	0.999994
cg00008629	-0.0588544	0.124577	0.63716	0.999994
cg00008647	-0.114205	0.122454	0.35219	0.999994
cg00008665	-0.307015	0.127563	0.0170515	0.999994
cg00008671	0.26375	0.146784	0.0739474	0.999994
cg00008695	0.0848586	0.132455	0.522515	0.999994
cg00008713	-0.158677	0.164233	0.335187	0.999994
cg00008800	0.132607	0.141036	0.34829	0.999994
cg00008810	-0.195656	0.134996	0.148887	0.999994
cg00008839	-0.298406	0.543773	0.583808	0.999994
cg00008932	-0.298774	0.308289	0.333709	0.999994
cg00008945	0.147218	0.293702	0.616776	0.999994
cg00008971	0.000392033	0.0699567	0.995535	0.999994
cg00009001	-0.0719996	0.298632	0.809739	0.999994
cg00009038	0.0499458	0.107227	0.641896	0.999994
cg00009053	-0.0356856	0.0818718	0.663425	0.999994
cg00009088	0.0404305	0.225688	0.858016	0.999994
cg00009167	0.00240402	0.171023	0.988799	0.999994
cg00009214	-0.148802	0.0578257	0.0108364	0.999994
cg00009293	0.0436611	0.0817077	0.593719	0.999994
cg00009349	0.0237346	0.152185	0.876231	0.999994
cg00009364	-0.899202	0.410236	0.0296011	0.999994
cg00009412	-0.151769	0.343329	0.658955	0.999994
cg00009421	-0.121083	0.0717656	0.0932044	0.999994
cg00009436	-0.183068	0.138747	0.18861	0.999994
cg00009750	-0.0883163	0.199209	0.658029	0.999994
cg00009834	0.103256	0.0618414	0.0966274	0.999994
cg00009871	-0.0637294	0.105429	0.546246	0.999994
cg00009927	-0.111207	0.172669	0.52032	0.999994
cg00009970	0.256766	0.298035	0.390032	0.999994
cg00010046	-0.158415	0.233721	0.498727	0.999994
cg00010108	0.712751	11.1379	0.949043	0.999994
cg00010168	-0.0909588	0.216747	0.675211	0.999994
cg00010445	-0.116281	0.172067	0.499997	0.999994
cg00010654	-0.0850861	0.126518	0.50207	0.999994
cg00010659	-0.0833816	0.17933	0.642491	0.999994
cg00010672	0.140912	0.738715	0.848923	0.999994
cg00010742	0.0293022	0.144229	0.839224	0.999994
cg00010789	0.183749	0.102074	0.0734216	0.999994
cg00010853	0.0664569	0.115449	0.565541	0.999994
cg00010890	0.087181	0.0889885	0.328486	0.999994
cg00010932	-0.22352	0.316308	0.480648	0.999994
cg00010946	-0.157873	0.133491	0.238425	0.999994
cg00010947	0.0407262	0.578349	0.943935	0.999994
cg00010954	-0.0591781	0.107376	0.582193	0.999994
cg00010992	-0.214986	0.198052	0.279073	0.999994
cg00011122	-0.112564	0.286779	0.695121	0.999994
cg00011200	-0.25971	0.390783	0.507118	0.999994
cg00011203	-0.0324983	0.153409	0.832458	0.999994
cg00011225	-0.0959045	0.0944154	0.31103	0.999994
cg00011239	-0.0324703	0.0657479	0.621975	0.999994
cg00011247	-0.213333	0.192346	0.268783	0.999994
cg00011284	-0.225245	0.181491	0.216105	0.999994
cg00011350	-0.0610174	0.0447497	0.17433	0.999994
cg00011459	0.0922693	0.105164	0.381384	0.999994
cg00011460	0.144383	0.228547	0.528313	0.999994
cg00011482	1.97258	8.48204	0.816354	0.999994
cg00011513	-0.140706	0.0993424	0.158304	0.999994
cg00011578	-0.0449887	0.102906	0.662475	0.999994
cg00011616	-0.153848	0.178237	0.389135	0.999994
cg00011717	0.0173657	0.0852205	0.838748	0.999994
cg00011740	0.301099	0.266108	0.259274	0.999994
cg00011754	-0.0404085	0.110005	0.713779	0.999994
cg00011856	-0.081198	0.134646	0.547196	0.999994
cg00011861	-0.124463	0.148459	0.402879	0.999994
cg00011891	-0.113543	0.309527	0.714157	0.999994
cg00011994	0.108731	0.108328	0.316787	0.999994
cg00012036	-0.118711	0.198049	0.549617	0.999994
cg00012126	0.116893	0.347344	0.736839	0.999994
cg00012148	-0.0629256	0.138732	0.650652	0.999994
cg00012203	-0.0130674	0.288762	0.963953	0.999994
cg00012238	-0.161167	0.089024	0.0718174	0.999994
cg00012343	0.0799223	0.0690068	0.248244	0.999994
cg00012386	-0.0441932	0.17743	0.803572	0.999994
cg00012395	-0.0267118	0.343778	0.938148	0.999994
cg00012397	-0.13161	0.158308	0.406816	0.999994
cg00012469	0.340647	0.143711	0.0187724	0.999994
cg00012522	-0.136409	0.30438	0.654554	0.999994
cg00012529	-0.0303067	0.101942	0.766568	0.999994
cg00012576	-0.0253966	0.112803	0.822111	0.999994
cg00012638	-0.103078	0.0804643	0.201741	0.999994
cg00012698	-0.107255	0.188743	0.570531	0.999994
cg00012701	0.363302	0.225683	0.109105	0.999994
cg00012762	-0.0105933	0.0829177	0.898477	0.999994
cg00012920	-0.122031	0.108696	0.26299	0.999994
cg00012960	0.0746969	0.143518	0.603342	0.999994
cg00013006	0.0416262	0.235069	0.859634	0.999994
cg00013015	0.0163028	2.39216	0.99457	0.999994
cg00013196	0.114005	0.23123	0.622557	0.999994
cg00013301	-0.0146856	0.175263	0.93331	0.999994
cg00013349	-0.226184	0.204231	0.269482	0.999994
cg00013369	0.00398951	0.11967	0.97344	0.999994
cg00013374	-0.102001	0.07661	0.184642	0.999994
cg00013409	0.296394	0.191116	0.122599	0.999994
cg00013410	-0.269151	0.571991	0.638501	0.999994
cg00013441	0.164947	0.128885	0.202178	0.999994
cg00013451	0.0106724	0.241252	0.964762	0.999994
cg00013475	-0.13269	0.160674	0.409933	0.999994
cg00013543	0.0246669	0.0240033	0.305423	0.999994
cg00013569	0.147413	0.122114	0.228865	0.999994
cg00013618	-0.0498229	0.0638392	0.436101	0.999994
cg00013660	-0.00680733	0.0854551	0.936592	0.999994
cg00013733	0.133563	0.125385	0.288126	0.999994
cg00013804	-0.0176706	0.126217	0.888807	0.999994
cg00013809	0.0544465	0.206635	0.792457	0.999994
cg00013899	-0.0523661	0.113406	0.644783	0.999994
cg00013993	0.0272855	0.16908	0.871969	0.999994
cg00014085	-0.0220223	0.207419	0.915557	0.999994
cg00014104	-0.15788	0.132616	0.235334	0.999994
cg00014152	-0.220397	0.261731	0.400805	0.999994
cg00014168	-0.0384636	0.10165	0.705562	0.999994
cg00014203	-0.0739726	0.167617	0.659484	0.999994
cg00014260	-0.0593636	0.111085	0.593691	0.999994
cg00014272	-0.192699	0.189612	0.310788	0.999994
cg00014285	-0.0750446	0.161973	0.643668	0.999994
cg00014289	0.131446	0.184723	0.477597	0.999994
cg00014301	0.039629	0.0956228	0.679027	0.999994
cg00014333	-0.0392203	0.0885121	0.658192	0.999994
cg00014377	-0.252053	0.366402	0.492346	0.999994
cg00014445	0.151739	0.142044	0.286761	0.999994
cg00014484	-0.0193033	0.0999037	0.846994	0.999994
cg00014561	0.0700337	0.0619363	0.259591	0.999994
cg00014638	-0.114957	0.103502	0.268112	0.999994
cg00014665	0.134117	0.121985	0.272958	0.999994
cg00014733	0.105042	0.111818	0.348714	0.999994
cg00014752	-0.189885	0.224401	0.398513	0.999994
cg00014754	-0.0223255	0.101041	0.825365	0.999994
cg00014786	0.19039	0.152967	0.214795	0.999994
cg00014837	-0.073662	0.088227	0.404814	0.999994
cg00014900	0.0900044	0.0826038	0.277273	0.999994
cg00014996	-0.216459	0.474808	0.648992	0.999994
cg00014998	-0.20295	0.136658	0.139176	0.999994
cg00015024	-0.131445	0.273024	0.630757	0.999994
cg00015058	-0.100837	0.403582	0.80297	0.999994
cg00015121	-0.0494291	0.0758229	0.515252	0.999994
cg00015261	0.132103	0.107397	0.220199	0.999994
cg00015319	0.100695	0.0754159	0.183409	0.999994
cg00015340	0.0187169	0.170016	0.912455	0.999994
cg00015343	-0.0302265	0.111886	0.787334	0.999994
cg00015373	0.148979	0.195428	0.446813	0.999994
cg00015530	0.0879328	0.0879466	0.318658	0.999994
cg00015603	0.0356324	0.0732699	0.627303	0.999994
cg00015639	-0.130144	0.0769916	0.0925969	0.999994
cg00015699	0.132526	0.0981755	0.178657	0.999994
cg00015770	0.223105	0.189127	0.239612	0.999994
cg00015930	-0.172825	0.118882	0.147666	0.999994
cg00016066	-0.847454	0.449847	0.0611099	0.999994
cg00016156	-0.114407	0.272468	0.675038	0.999994
cg00016238	0.0481863	0.0891372	0.589427	0.999994
cg00016255	-0.108748	0.0738197	0.142365	0.999994
cg00016324	0.294606	0.170703	0.0860019	0.999994
cg00016406	0.151382	0.247072	0.540805	0.999994
cg00016481	0.00175832	0.219715	0.993623	0.999994
cg00016522	-0.0766953	0.117943	0.516301	0.999994
cg00016593	-0.0835424	0.0771063	0.279972	0.999994
cg00016618	0.0100255	0.050904	0.844078	0.999994
cg00016718	0.0515013	0.199403	0.796472	0.999994
cg00016783	0.0384813	0.127037	0.762287	0.999994
cg00016802	-0.0106678	0.0654308	0.870661	0.999994
cg00016814	-0.319982	0.251541	0.204897	0.999994
cg00016841	0.0517449	0.21902	0.813488	0.999994
cg00016913	-0.0736513	0.0738147	0.319652	0.999994
cg00016934	0.291916	0.317657	0.359277	0.999994
cg00016968	-0.0389975	0.0752214	0.604757	0.999994
cg00017002	-0.164662	0.11461	0.152443	0.999994
cg00017059	-0.20947	0.326531	0.521971	0.999994
cg00017062	-0.203132	0.220266	0.357588	0.999994
cg00017121	-0.0119124	0.0683734	0.861873	0.999994
cg00017157	-0.760329	0.721158	0.293077	0.999994
cg00017188	-0.0438185	0.121506	0.718779	0.999994
cg00017221	0.169471	0.111175	0.129081	0.999994
cg00017271	0.0611609	0.0624236	0.328445	0.999994
cg00017362	-0.0606282	0.0730806	0.407802	0.999994
cg00017363	-0.0060399	0.155407	0.969039	0.999994
cg00017437	0.260918	0.233021	0.264247	0.999994
cg00017441	-0.774487	0.377465	0.0415597	0.999994
cg00017461	0.108983	0.112029	0.331885	0.999994
cg00017489	1.73822	18.0436	0.923357	0.999994
cg00017546	0.0339666	0.0627936	0.589194	0.999994
cg00017601	0.0271886	0.0562093	0.629154	0.999994
cg00017826	-0.11607	0.0740951	0.118896	0.999994
cg00017842	-0.172847	0.131762	0.191167	0.999994
cg00017931	0.213095	0.101077	0.0363204	0.999994
cg00017970	0.0252834	0.0831406	0.761381	0.999994
cg00018010	0.202524	0.111802	0.0716504	0.999994
cg00018024	0.00597496	0.231828	0.979465	0.999994
cg00018044	0.00952877	0.0890799	0.914927	0.999994
cg00018103	0.00727939	0.0883276	0.934405	0.999994
cg00018128	0.169631	0.112693	0.133921	0.999994
cg00018181	-0.100776	0.0852883	0.238845	0.999994
cg00018184	-0.0438998	0.0787518	0.577879	0.999994
cg00018198	-0.316784	0.106702	0.00337407	0.93445
cg00018229	0.0461396	0.0738665	0.53296	0.999994
cg00018261	0.0213986	0.391072	0.956421	0.999994
cg00018524	-0.50117	0.40069	0.212557	0.999994
cg00018539	0.0636019	0.126987	0.617055	0.999994
cg00018557	-0.146537	0.134617	0.277732	0.999994
cg00018606	0.103885	0.0954443	0.277781	0.999994
cg00018696	0.273732	0.251145	0.277121	0.999994
cg00018845	0.0500586	0.157611	0.751131	0.999994
cg00018896	0.388496	0.148529	0.00962174	0.999994
cg00019076	0.158216	0.123545	0.201883	0.999994
cg00019082	1.5585	2.72177	0.567588	0.999994
cg00019085	-0.0846475	0.122653	0.490951	0.999994
cg00019093	-0.325117	0.338128	0.337514	0.999994
cg00019118	0.130113	0.148382	0.381662	0.999994
cg00019137	-0.523619	0.257284	0.0432219	0.999994
cg00019151	0.0434764	0.2141	0.8393	0.999994
cg00019196	-0.00895389	0.211107	0.966213	0.999994
cg00019275	0.00293333	0.158252	0.985231	0.999994
cg00019301	-0.0318917	0.1802	0.859713	0.999994
cg00019308	-0.00355339	0.102035	0.972256	0.999994
cg00019366	-0.0176169	0.14383	0.902645	0.999994
cg00019377	-0.0884229	0.107854	0.413336	0.999994
cg00019458	0.00808316	0.0761546	0.915582	0.999994
cg00019463	-0.429404	0.309078	0.166366	0.999994
cg00019495	-0.13944	0.197556	0.48116	0.999994
cg00019511	-0.0355501	0.138466	0.797655	0.999994
cg00019576	0.0553832	0.190591	0.771685	0.999994
cg00019654	0.0724135	0.0852731	0.396841	0.999994
cg00019678	-0.0189764	0.0855254	0.824646	0.999994
cg00019759	0.0554719	0.0812189	0.495443	0.999994
cg00019826	-0.0634324	0.151253	0.675412	0.999994
cg00019838	0.363376	0.187263	0.0538035	0.999994
cg00019877	-0.0256575	0.148077	0.862623	0.999994
cg00019997	-0.114968	0.125518	0.360852	0.999994
cg00020052	-0.0878204	0.186613	0.638466	0.999994
cg00020175	-0.0790709	0.178113	0.657593	0.999994
cg00020191	0.0612123	0.291298	0.833786	0.999994
cg00020348	-0.293094	0.118954	0.0146313	0.999994
cg00020390	0.0598729	0.139162	0.667509	0.999994
cg00020405	-0.11251	0.125149	0.369785	0.999994
cg00020419	-0.0537934	0.128608	0.676219	0.999994
cg00020446	0.0904258	0.0891655	0.311808	0.999994
cg00020474	-0.14733	0.187634	0.433317	0.999994
cg00020533	0.15089	0.159999	0.346844	0.999994
cg00020622	0.155369	0.245482	0.527551	0.999994
cg00020720	-0.127517	0.194041	0.51187	0.999994
cg00020794	-0.0530944	0.0465591	0.255569	0.999994
cg00020799	-0.122006	0.0972095	0.210989	0.999994
cg00020991	0.159853	0.0916278	0.0826729	0.999994
cg00021030	0.0206212	0.0716386	0.773775	0.999994
cg00021044	0.113896	0.0547213	0.0387382	0.999994
cg00021108	-0.168766	0.0880603	0.0568043	0.999994
cg00021128	-0.031041	0.176786	0.860807	0.999994
cg00021152	-0.174524	0.256199	0.496571	0.999994
cg00021166	-0.160462	0.240967	0.506278	0.999994
cg00021237	-0.019386	0.0874888	0.824877	0.999994
cg00021256	0.186864	0.148549	0.209962	0.999994
cg00021325	0.237736	0.149363	0.113122	0.999994
cg00021476	-0.0897208	0.145407	0.537953	0.999994
cg00021527	-0.135128	0.260359	0.60436	0.999994
cg00021539	-0.960774	0.361002	0.00844754	0.999994
cg00021540	-0.28484	0.237268	0.231441	0.999994
cg00021550	-0.0556453	0.211076	0.792353	0.999994
cg00021558	-0.161353	0.17593	0.360231	0.999994
cg00021576	-0.0645246	0.187234	0.730761	0.999994
cg00021762	-0.10051	0.945621	0.915464	0.999994
cg00021783	0.0290941	0.21672	0.893349	0.999994
cg00021786	3.70577	10.3589	0.720936	0.999994
cg00021933	0.0311287	0.108753	0.775011	0.999994
cg00021944	-0.143506	0.206804	0.488578	0.999994
cg00021945	-0.0454195	0.602629	0.940001	0.999994
cg00021978	-0.25753	0.230916	0.26615	0.999994
cg00022054	-0.171476	0.152407	0.261957	0.999994
cg00022076	-0.0116317	0.0806026	0.88541	0.999994
cg00022138	-0.195064	0.211741	0.358093	0.999994
cg00022145	-0.143348	0.189617	0.450593	0.999994
cg00022235	0.171816	0.0969477	0.0779556	0.999994
cg00022308	0.0148578	0.225939	0.947638	0.999994
cg00022558	-0.0413731	0.177603	0.816049	0.999994
cg00022594	-0.0668092	0.104031	0.521516	0.999994
cg00022606	-0.0914897	0.116089	0.431619	0.999994
cg00022633	-0.137837	0.40148	0.731736	0.999994
cg00022688	0.152399	0.119465	0.203626	0.999994
cg00022858	-0.17744	0.236818	0.454624	0.999994
cg00022866	-0.0273821	0.155936	0.860796	0.999994
cg00022871	-0.0522855	0.0934933	0.576654	0.999994
cg00022900	0.26503	0.150838	0.0805194	0.999994
cg00022997	0.113134	0.129559	0.383645	0.999994
cg00023001	-0.0926074	0.188756	0.624262	0.999994
cg00023132	-0.279669	0.313642	0.373691	0.999994
cg00023154	0.46825	0.182977	0.0112741	0.999994
cg00023168	-0.479682	0.329467	0.147061	0.999994
cg00023174	-0.0330957	0.0971171	0.733645	0.999994
cg00023185	0.332798	0.210945	0.116308	0.999994
cg00023233	0.0647179	0.153148	0.673076	0.999994
cg00023288	-0.0474985	0.293306	0.871524	0.999994
cg00023321	-0.00712722	0.0819644	0.930799	0.999994
cg00023351	0.0696288	0.154726	0.653214	0.999994
cg00023411	-0.0547639	0.0632767	0.387874	0.999994
cg00023415	0.291911	0.253655	0.251253	0.999994
cg00023464	0.0329329	0.136214	0.809216	0.999994
cg00023507	0.383726	0.245353	0.119487	0.999994
cg00023673	-0.0893479	0.147119	0.544364	0.999994
cg00023695	0.0789658	0.193919	0.684312	0.999994
cg00023702	0.025852	0.141276	0.855002	0.999994
cg00023726	-0.0376195	0.13835	0.785982	0.999994
cg00023750	-0.0976307	0.112949	0.388471	0.999994
cg00023808	0.149516	0.215436	0.488521	0.999994
cg00023919	0.0330964	0.121058	0.784849	0.999994
cg00024086	-0.275568	0.164172	0.0948864	0.999994
cg00024280	0.0533355	0.0748477	0.476976	0.999994
cg00024382	0.0114239	0.0642619	0.859092	0.999994
cg00024396	-0.258046	0.189442	0.174767	0.999994
cg00024404	-0.104665	0.230098	0.649721	0.999994
cg00024416	0.0744197	0.0765732	0.332348	0.999994
cg00024443	-0.189972	0.173056	0.273703	0.999994
cg00024471	0.0569685	0.134025	0.671275	0.999994
cg00024472	-0.0244052	0.50289	0.961345	0.999994
cg00024494	-0.0684252	0.225852	0.762248	0.999994
cg00024722	-0.0454031	0.0949298	0.633	0.999994
cg00024812	-0.497603	0.410774	0.227255	0.999994
cg00024967	-0.199718	0.105427	0.0596944	0.999994
cg00024989	0.15111	0.0998719	0.131931	0.999994
cg00025044	0.187926	0.172325	0.276861	0.999994
cg00025138	0.0622107	0.508824	0.902819	0.999994
cg00025155	0.0648232	0.0702689	0.357436	0.999994
cg00025211	-0.085691	0.064181	0.183426	0.999994
cg00025347	0.0703022	0.151919	0.644064	0.999994
cg00025357	0.0285132	0.105111	0.78648	0.999994
cg00025405	-0.0306923	0.161272	0.849266	0.999994
cg00025496	0.14539	0.0988704	0.143079	0.999994
cg00025643	0.811249	5.43305	0.881462	0.999994
cg00025663	-0.0665228	0.0703729	0.345712	0.999994
cg00025715	0.178733	0.143922	0.215814	0.999994
cg00025795	-0.0785425	0.0628869	0.21322	0.999994
cg00025823	-0.166404	0.0967048	0.0869265	0.999994
cg00025877	-0.178162	0.149073	0.233524	0.999994
cg00025981	-0.0307237	0.168328	0.855367	0.999994
cg00025991	-0.092114	0.0997204	0.356802	0.999994
cg00026075	0.0124883	0.0744881	0.867034	0.999994
cg00026141	0.00753288	0.15476	0.96123	0.999994
cg00026186	-0.0745706	0.367546	0.83944	0.999994
cg00026222	-0.112246	0.0889214	0.208387	0.999994
cg00026230	-0.102183	0.070679	0.1499	0.999994
cg00026327	-0.0642391	0.0637776	0.315103	0.999994
cg00026346	-0.0363449	0.19858	0.854974	0.999994
cg00026362	-0.0941994	0.0613948	0.126614	0.999994
cg00026375	-0.0387153	0.320002	0.903831	0.999994
cg00026412	0.0203943	0.110086	0.853225	0.999994
cg00026457	-0.0799479	0.140896	0.571096	0.999994
cg00026458	0.176553	0.154077	0.253287	0.999994
cg00026553	0.0902085	0.0936952	0.336878	0.999994
cg00026603	0.0333771	0.130108	0.797816	0.999994
cg00026703	-0.283928	0.393208	0.471133	0.999994
cg00026776	-0.853897	5.7403	0.881905	0.999994
cg00026803	0.117194	0.192516	0.543417	0.999994
cg00026853	-0.234835	0.124878	0.0615669	0.999994
cg00026919	-0.164145	0.189049	0.386344	0.999994
cg00026938	-0.0512788	1.31801	0.969006	0.999994
cg00026974	-0.0555591	0.0794372	0.485152	0.999994
cg00027081	0.0776152	0.10203	0.447775	0.999994
cg00027083	-0.157097	0.710048	0.825136	0.999994
cg00027114	-0.0503891	0.0807293	0.533262	0.999994
cg00027400	0.189324	0.159683	0.23725	0.999994
cg00027454	0.0224382	0.145508	0.877611	0.999994
cg00027466	-0.00385623	0.0898615	0.965816	0.999994
cg00027570	0.0694121	0.0576595	0.230154	0.999994
cg00027637	0.216593	0.107132	0.0446064	0.999994
cg00027650	-0.0868375	0.0851173	0.308926	0.999994
cg00027669	-0.117037	0.100972	0.247865	0.999994
cg00027674	0.0325014	0.264682	0.9024	0.999994
cg00027729	-0.0491063	0.104251	0.638153	0.999994
cg00027990	-0.00820584	0.057993	0.887627	0.999994
cg00028013	-0.188121	0.166035	0.258635	0.999994
cg00028022	-0.703067	0.282508	0.0136826	0.999994
cg00028034	-0.03155	0.0612698	0.607197	0.999994
cg00028056	0.0267753	0.117184	0.819512	0.999994
cg00028135	0.0214916	0.133626	0.872395	0.999994
cg00028184	-0.242005	0.168606	0.152837	0.999994
cg00028211	-0.126397	0.118041	0.285622	0.999994
cg00028232	0.0183174	0.0843811	0.82838	0.999994
cg00028251	0.0081252	0.111128	0.941791	0.999994
cg00028299	-0.108894	0.19302	0.573311	0.999994
cg00028308	0.142322	0.150809	0.346508	0.999994
cg00028318	-0.118212	0.0631662	0.0628214	0.999994
cg00028429	-0.231659	0.258797	0.371847	0.999994
cg00028431	-0.00925883	0.0887396	0.917012	0.999994
cg00028455	-0.125581	0.287956	0.66325	0.999994
cg00028487	-0.12995	0.132221	0.326945	0.999994
cg00028515	0.00481115	0.0760289	0.94961	0.999994
cg00028598	-0.154928	0.189917	0.415656	0.999994
cg00028636	-0.134073	0.343192	0.696482	0.999994
cg00028677	0.0747842	0.0851206	0.380745	0.999994
cg00028678	0.0532052	0.092221	0.564669	0.999994
cg00028749	-0.198345	0.137537	0.150914	0.999994
cg00028757	0.0355184	0.153903	0.81773	0.999994
cg00028829	-0.162393	0.179782	0.367522	0.999994
cg00028844	-0.046547	0.389841	0.905085	0.999994
cg00028870	-0.15598	0.223182	0.485475	0.999994
cg00028918	0.00591339	0.269245	0.982501	0.999994
cg00028929	-0.234168	0.145172	0.108396	0.999994
cg00028935	0.587819	8.19721	0.942908	0.999994
cg00028993	-0.187924	0.125477	0.135877	0.999994
cg00029053	0.0105508	0.0687413	0.878179	0.999994
cg00029161	-0.309573	0.343421	0.368497	0.999994
cg00029233	-0.207784	0.211707	0.32761	0.999994
cg00029246	0.0105092	0.14486	0.942243	0.999994
cg00029282	-0.0201555	0.0916911	0.826247	0.999994
cg00029284	-0.129883	0.0835216	0.12159	0.999994
cg00029353	-0.0881432	0.281867	0.754842	0.999994
cg00029397	-0.0847705	0.119093	0.47746	0.999994
cg00029521	-0.114775	0.0682935	0.09448	0.999994
cg00029583	-0.0467468	0.160187	0.770738	0.999994
cg00029640	-0.0855799	0.0822306	0.299323	0.999994
cg00029678	-0.0180179	0.0836678	0.829725	0.999994
cg00029821	-0.222364	0.187827	0.237941	0.999994
cg00029825	0.053344	0.0849884	0.530979	0.999994
cg00029831	-0.0918664	0.0783061	0.242196	0.999994
cg00029922	-0.079268	0.107383	0.461317	0.999994
cg00029928	-0.0445764	0.0935515	0.634273	0.999994
cg00029931	0.0251934	0.466881	0.957023	0.999994
cg00029973	-0.0635679	0.135678	0.63995	0.999994
cg00029979	-0.0237924	0.0542915	0.661714	0.999994
cg00030005	-0.0365507	0.139517	0.79362	0.999994
cg00030047	-0.0515907	0.145828	0.723897	0.999994
cg00030125	0.0114101	0.189577	0.95207	0.999994
cg00030291	-0.0912877	0.0557681	0.103303	0.999994
cg00030296	0.0566797	0.0815338	0.487799	0.999994
cg00030427	-0.14027	0.160366	0.382848	0.999994
cg00030432	0.152548	0.0663826	0.02265	0.999994
cg00030501	-0.100413	0.118974	0.399735	0.999994
cg00030508	0.020896	0.196566	0.915452	0.999994
cg00030523	0.0970022	0.193978	0.617605	0.999994
cg00030604	-0.0133318	0.104916	0.899018	0.999994
cg00030627	0.0779303	0.127717	0.542471	0.999994
cg00030682	0.158631	0.332991	0.634349	0.999994
cg00030774	-0.0763474	0.15623	0.625629	0.999994
cg00030795	0.663535	0.446112	0.138574	0.999994
cg00030807	0.15842	0.136363	0.246794	0.999994
cg00030816	-0.0613533	0.212202	0.772799	0.999994
cg00030909	0.220608	0.265658	0.407342	0.999994
cg00031013	-0.0443752	0.0821491	0.589707	0.999994
cg00031063	-0.00307279	0.0689529	0.964502	0.999994
cg00031105	0.0103217	0.065613	0.875166	0.999994
cg00031162	0.00929586	0.101556	0.927164	0.999994
cg00031187	-0.124199	0.188457	0.510674	0.999994
cg00031235	-0.335139	0.380672	0.379761	0.999994
cg00031256	-0.457421	0.430021	0.288806	0.999994
cg00031277	0.0857501	0.0752703	0.256042	0.999994
cg00031303	-0.487134	0.468433	0.299697	0.999994
cg00031340	-0.0867828	0.13682	0.526658	0.999994
cg00031346	0.0175303	0.113119	0.877007	0.999994
cg00031443	-0.0444247	0.120325	0.712385	0.999994
cg00031456	-0.168051	0.229647	0.465205	0.999994
cg00031476	-0.178007	0.237012	0.453553	0.999994
cg00031491	-0.221903	3.09177	0.942859	0.999994
cg00031556	0.115748	0.179162	0.519026	0.999994
cg00031663	0.117309	0.401798	0.770636	0.999994
cg00031708	-0.286629	0.211182	0.176309	0.999994
cg00031722	0.213107	0.120962	0.0797162	0.999994
cg00031779	-0.180503	0.101506	0.0769614	0.999994
cg00031896	-0.0223931	0.039602	0.572432	0.999994
cg00032036	-0.0444869	0.162597	0.784688	0.999994
cg00032192	-0.0447299	0.180163	0.80419	0.999994
cg00032205	-0.0579062	0.181379	0.749884	0.999994
cg00032227	-0.01162	0.286149	0.967651	0.999994
cg00032308	0.0783155	0.106622	0.463539	0.999994
cg00032366	-0.00457736	0.0761329	0.952121	0.999994
cg00032419	-0.524911	0.544479	0.336241	0.999994
cg00032490	0.10222	0.157309	0.516606	0.999994
cg00032609	-0.118463	0.145807	0.417542	0.999994
cg00032610	-0.0662149	0.114436	0.56353	0.999994
cg00032643	-0.250918	0.184763	0.176058	0.999994
cg00032664	-0.0174351	0.0889568	0.844824	0.999994
cg00032666	-0.169972	0.221819	0.444469	0.999994
cg00032686	-0.484774	0.369634	0.191272	0.999994
cg00032701	-0.0491202	0.0679764	0.47081	0.999994
cg00032756	0.189673	0.257271	0.461881	0.999994
cg00032789	-0.222786	0.181931	0.222256	0.999994
cg00032805	0.257113	0.310525	0.408712	0.999994
cg00032852	-0.0498757	0.33474	0.881713	0.999994
cg00032879	-0.0755254	0.0918927	0.412171	0.999994
cg00032884	0.06935	0.0869975	0.426359	0.999994
cg00032912	-0.0197776	0.107614	0.85438	0.999994
cg00032959	-0.130232	0.101503	0.201044	0.999994
cg00033127	-0.223813	0.186876	0.232542	0.999994
cg00033155	-0.0976029	0.0952089	0.306598	0.999994
cg00033165	0.162425	0.310004	0.600927	0.999994
cg00033213	7.95854	83.0113	0.923722	0.999994
cg00033220	0.0425744	0.101725	0.676038	0.999994
cg00033304	-0.00606299	0.115518	0.958197	0.999994
cg00033334	0.0197815	0.0684577	0.772928	0.999994
cg00033371	0.000765929	0.143373	0.995743	0.999994
cg00033457	0.229244	0.145369	0.116464	0.999994
cg00033490	0.057046	0.105397	0.588969	0.999994
cg00033516	-0.185656	0.219444	0.398601	0.999994
cg00033533	-0.107428	0.3432	0.75461	0.999994
cg00033551	0.222641	0.217218	0.306683	0.999994
cg00033643	-0.012633	0.117459	0.914465	0.999994
cg00033666	0.0228043	0.119698	0.849108	0.999994
cg00033703	-0.0773557	0.207262	0.709396	0.999994
cg00033773	-0.047125	0.0734614	0.521975	0.999994
cg00033806	1.19112	5.25038	0.820774	0.999994
cg00033834	-0.0440072	0.101342	0.664604	0.999994
cg00033909	-0.692396	0.519735	0.184387	0.999994
cg00033915	0.0364283	0.189386	0.847674	0.999994
cg00034003	0.0013176	0.105893	0.990085	0.999994
cg00034019	-0.607221	0.864073	0.483076	0.999994
cg00034039	-0.0916237	0.14704	0.533953	0.999994
cg00034076	0.24159	0.322895	0.455264	0.999994
cg00034101	-0.0989211	0.139881	0.480322	0.999994
cg00034130	-0.121982	0.139165	0.381851	0.999994
cg00034154	-0.119538	0.0977747	0.223	0.999994
cg00034376	-0.339265	0.271382	0.212787	0.999994
cg00034407	0.300089	0.348956	0.390894	0.999994
cg00034416	0.0707395	0.333932	0.832461	0.999994
cg00034433	0.0120454	0.184505	0.948016	0.999994
cg00034468	0.0251107	0.12506	0.841078	0.999994
cg00034555	-0.1526	0.286681	0.59514	0.999994
cg00034556	-0.271912	0.165975	0.10302	0.999994
cg00034574	0.0589465	0.174593	0.736021	0.999994
cg00034604	-0.187193	0.198437	0.346709	0.999994
cg00034650	-0.107072	0.15211	0.48235	0.999994
cg00034731	-0.220796	0.148068	0.137573	0.999994
cg00034755	-0.165996	0.108389	0.127313	0.999994
cg00034769	0.0593997	0.0906655	0.513162	0.999994
cg00034852	-0.134644	0.191481	0.482809	0.999994
cg00035000	-0.0164357	0.172255	0.924086	0.999994
cg00035074	-0.110332	0.0827993	0.184285	0.999994
cg00035220	0.0585949	0.162056	0.718073	0.999994
cg00035237	-0.224085	0.254808	0.380281	0.999994
cg00035249	-0.274056	0.22779	0.230432	0.999994
cg00035268	0.0262139	0.154807	0.865715	0.999994
cg00035316	0.0174259	0.470079	0.970468	0.999994
cg00035326	-0.297572	0.153681	0.0543147	0.999994
cg00035347	-0.0104413	0.0783467	0.894121	0.999994
cg00035398	1.37982	0.409639	0.000915377	0.716894
cg00035449	-0.229869	0.542743	0.672387	0.999994
cg00035452	-0.0072343	0.0868004	0.933666	0.999994
cg00035453	-0.423107	0.428996	0.325253	0.999994
cg00035623	0.0811752	0.143537	0.572377	0.999994
cg00035630	-0.0526172	0.124763	0.673694	0.999994
cg00035812	-0.123074	0.236894	0.603994	0.999994
cg00035847	-0.434517	0.259112	0.0951976	0.999994
cg00035889	0.202998	0.123433	0.101706	0.999994
cg00035923	0.0297018	0.0609041	0.626338	0.999994
cg00035937	-0.162762	0.127146	0.202066	0.999994
cg00035945	0.22189	0.273954	0.418981	0.999994
cg00035980	-0.222405	0.161469	0.170013	0.999994
cg00036011	-0.352401	0.252494	0.16444	0.999994
cg00036110	-0.107918	0.0795956	0.176762	0.999994
cg00036119	0.00762165	0.137015	0.955698	0.999994
cg00036137	-0.110825	0.108624	0.308901	0.999994
cg00036258	0.147436	0.0977565	0.133166	0.999994
cg00036324	-0.0208026	0.0928353	0.822935	0.999994
cg00036328	-0.0430189	0.200202	0.830094	0.999994
cg00036347	0.0438685	0.113149	0.698669	0.999994
cg00036369	0.0124246	0.270803	0.963454	0.999994
cg00036386	-0.0156854	0.211971	0.94109	0.999994
cg00036408	-0.00236326	0.160409	0.988261	0.999994
cg00036570	-0.0330567	0.0768248	0.667475	0.999994
cg00036585	0.0181539	0.0866152	0.83421	0.999994
cg00036588	-0.0777114	0.100808	0.44173	0.999994
cg00036599	-0.0340618	0.11887	0.774772	0.999994
cg00036664	-0.0269928	0.15608	0.862882	0.999994
cg00036723	-0.10216	0.192062	0.595408	0.999994
cg00036732	-0.060865	0.0749145	0.417545	0.999994
cg00036871	-0.10545	0.126932	0.407152	0.999994
cg00036976	0.156694	0.110679	0.158484	0.999994
cg00037013	-0.0182013	0.118992	0.87859	0.999994
cg00037056	-0.0023138	0.103116	0.982121	0.999994
cg00037072	0.0976619	0.169857	0.565995	0.999994
cg00037117	-0.0238595	0.153674	0.876781	0.999994
cg00037153	-0.277515	0.171129	0.106532	0.999994
cg00037186	-0.0306408	0.17171	0.858563	0.999994
cg00037223	0.00539071	0.0810568	0.947045	0.999994
cg00037314	0.172614	0.302432	0.568841	0.999994
cg00037400	0.203235	0.222523	0.36223	0.999994
cg00037406	0.0520754	0.104639	0.619296	0.999994
cg00037450	-0.127003	0.156502	0.418086	0.999994
cg00037457	0.0890994	0.193987	0.646539	0.999994
cg00037681	0.18805	0.134121	0.16252	0.999994
cg00037856	0.169218	0.11444	0.140885	0.999994
cg00037930	0.0221967	0.0895909	0.804591	0.999994
cg00037940	0.185414	0.103156	0.0738579	0.999994
cg00037952	-0.0704956	0.0865503	0.416376	0.999994
cg00038020	-0.108941	0.102892	0.291037	0.999994
cg00038233	-0.0379709	0.259223	0.883698	0.999994
cg00038239	0.053566	0.130216	0.681271	0.999994
cg00038298	-0.0623361	0.204544	0.760885	0.999994
cg00038342	-0.207763	0.197436	0.293996	0.999994
cg00038436	-0.0715225	0.149887	0.633786	0.999994
cg00038446	0.110725	0.093678	0.238695	0.999994
cg00038584	0.0452976	0.100594	0.653008	0.999994
cg00038665	0.193313	0.193886	0.320012	0.999994
cg00038711	-0.037912	0.158412	0.811112	0.999994
cg00038736	0.0365193	0.115429	0.752062	0.999994
cg00038857	-0.156932	0.123822	0.206562	0.999994
cg00038877	0.0932028	0.0814395	0.25388	0.999994
cg00039044	-0.21391	0.24932	0.391989	0.999994
cg00039070	-0.140039	0.229757	0.542915	0.999994
cg00039129	0.0619319	0.0952914	0.516528	0.999994
cg00039147	-0.0344415	0.0744219	0.644046	0.999994
cg00039176	-0.117128	0.222501	0.599214	0.999994
cg00039326	-0.177262	0.179282	0.324051	0.999994
cg00039385	0.503577	0.786986	0.523021	0.999994
cg00039441	-0.16774	0.236585	0.47919	0.999994
cg00039463	0.0115798	0.0838995	0.890371	0.999994
cg00039478	0.0255947	0.104035	0.805932	0.999994
cg00039489	0.0285124	0.227607	0.900442	0.999994
cg00039564	-0.180387	0.276842	0.515453	0.999994
cg00039627	0.0408743	0.134257	0.76112	0.999994
cg00039794	0.09648	0.259388	0.710343	0.999994
cg00039864	-0.0577387	0.0964837	0.550266	0.999994
cg00039936	-0.0504281	0.10064	0.6169	0.999994
cg00039960	-0.0196391	0.0860816	0.819779	0.999994
cg00040007	-0.0431132	0.249599	0.863047	0.999994
cg00040008	-0.0493922	0.202772	0.807815	0.999994
cg00040013	-0.143122	0.269808	0.596414	0.999994
cg00040016	0.164615	0.136771	0.230247	0.999994
cg00040027	-0.0865167	0.228922	0.705904	0.999994
cg00040047	-0.192957	0.197995	0.331021	0.999994
cg00040067	-0.0230374	0.0771589	0.765594	0.999994
cg00040268	-0.0962883	0.126495	0.447478	0.999994
cg00040312	0.0336561	0.0833054	0.686661	0.999994
cg00040322	-0.117708	0.0890477	0.187806	0.999994
cg00040380	0.0294502	0.350967	0.933215	0.999994
cg00040411	-0.10255	0.142049	0.471223	0.999994
cg00040419	-0.150786	0.154889	0.331537	0.999994
cg00040423	-0.0529866	0.119302	0.657448	0.999994
cg00040426	0.00302145	0.107128	0.977529	0.999994
cg00040427	0.00496154	0.110699	0.964298	0.999994
cg00040455	-0.0549958	0.299275	0.854395	0.999994
cg00040466	-0.306877	0.324129	0.344957	0.999994
cg00040566	0.111321	0.190936	0.560566	0.999994
cg00040569	0.164273	0.255331	0.52076	0.999994
cg00040588	0.0378389	0.144298	0.79343	0.999994
cg00040590	-0.188395	0.0912563	0.0403325	0.999994
cg00040708	-0.0667616	0.0507076	0.189559	0.999994
cg00040749	-0.159808	0.115676	0.168743	0.999994
cg00040861	-0.181902	0.340235	0.593526	0.999994
cg00040873	-0.132639	0.128644	0.303828	0.999994
cg00040923	0.0367475	0.120965	0.761624	0.999994
cg00040945	-0.198698	0.232651	0.394148	0.999994
cg00041014	0.176795	0.145948	0.227262	0.999994
cg00041084	-0.162464	0.222114	0.465409	0.999994
cg00041328	0.0212368	0.431814	0.960827	0.999994
cg00041368	-0.160187	0.245708	0.515226	0.999994
cg00041401	0.0942934	0.0829834	0.257265	0.999994
cg00041467	-0.0251952	0.0895856	0.778831	0.999994
cg00041599	-0.0727473	0.112312	0.517944	0.999994
cg00041636	-0.0564132	0.0843222	0.504296	0.999994
cg00041641	0.0594071	0.073617	0.42069	0.999994
cg00041666	-0.0369828	0.100783	0.714061	0.999994
cg00041872	-0.0557501	0.126684	0.660386	0.999994
cg00041873	0.0685071	0.0805123	0.395902	0.999994
cg00041898	0.0836861	0.188798	0.658084	0.999994
cg00042059	-0.138844	0.191686	0.469753	0.999994
cg00042081	0.141434	0.121033	0.244045	0.999994
cg00042156	0.093515	0.130254	0.473675	0.999994
cg00042186	0.219794	0.220111	0.319279	0.999994
cg00042208	-0.281922	0.132152	0.0341808	0.999994
cg00042246	0.323009	0.31533	0.306971	0.999994
cg00042254	0.0961802	0.0536989	0.0748685	0.999994
cg00042263	0.0554914	0.188723	0.769051	0.999994
cg00042409	-0.107543	0.0807527	0.184536	0.999994
cg00042478	0.129551	0.144158	0.369966	0.999994
cg00042568	-0.00842389	0.105736	0.936585	0.999994
cg00042611	0.225616	0.13328	0.0921343	0.999994
cg00042657	0.0810745	0.164191	0.62203	0.999994
cg00042683	0.288106	0.222417	0.196775	0.999994
cg00042874	-0.0713218	0.280286	0.799414	0.999994
cg00042882	-0.0117677	0.131938	0.929024	0.999994
cg00043004	-0.212913	0.201045	0.290928	0.999994
cg00043005	0.0449872	0.078962	0.569532	0.999994
cg00043080	-0.0805725	0.108188	0.457348	0.999994
cg00043095	-0.0538273	0.166541	0.746894	0.999994
cg00043371	-0.0105638	0.177288	0.952548	0.999994
cg00043379	-0.546546	0.268564	0.0432333	0.999994
cg00043444	0.195431	0.157108	0.215059	0.999994
cg00043510	0.0212549	0.132729	0.872943	0.999994
cg00043524	0.163916	0.243607	0.501846	0.999994
cg00043564	0.206843	0.107212	0.055185	0.999994
cg00043591	-0.0425618	0.106199	0.689038	0.999994
cg00043599	0.031713	0.0686309	0.644553	0.999994
cg00043788	0.135265	0.196477	0.492008	0.999994
cg00043790	-0.106828	0.142671	0.454919	0.999994
cg00043800	-0.0155164	0.0976577	0.873928	0.999994
cg00044050	-0.0300165	0.098728	0.761436	0.999994
cg00044097	-0.127665	0.132684	0.337185	0.999994
cg00044107	-0.228665	0.273806	0.404692	0.999994
cg00044170	-0.174828	0.510884	0.732573	0.999994
cg00044245	0.0281809	0.196029	0.885843	0.999994
cg00044289	-0.334497	0.226222	0.140897	0.999994
cg00044299	-0.238153	0.127099	0.0624988	0.999994
cg00044318	-0.0312432	0.0694114	0.65314	0.999994
cg00044354	-0.147377	0.155684	0.345023	0.999994
cg00044372	0.0977976	0.109936	0.374813	0.999994
cg00044463	0.192846	0.152712	0.208206	0.999994
cg00044466	-0.121816	0.0985011	0.217726	0.999994
cg00044505	-0.280871	0.478703	0.558079	0.999994
cg00044665	0.0626086	0.132515	0.637138	0.999994
cg00044729	-0.155801	0.117134	0.185075	0.999994
cg00044796	0.0552386	0.110626	0.618127	0.999994
cg00044950	0.0696369	0.0834754	0.405204	0.999994
cg00044995	-0.0333262	0.129602	0.797347	0.999994
cg00045061	-0.0945834	0.25061	0.706289	0.999994
cg00045070	0.627484	1.11338	0.573703	0.999994
cg00045114	0.130087	0.138863	0.35005	0.999994
cg00045227	0.173787	0.222329	0.435386	0.999994
cg00045275	-0.0676214	0.115263	0.558121	0.999994
cg00045303	-0.0454574	0.248713	0.855173	0.999994
cg00045439	0.322734	0.817254	0.693359	0.999994
cg00045515	0.160294	0.150313	0.287597	0.999994
cg00045532	0.0180285	0.0580822	0.7566	0.999994
cg00045607	0.0430989	0.115218	0.708775	0.999994
cg00045690	-0.0563292	0.112849	0.618249	0.999994
cg00045748	0.0375303	0.0881848	0.67089	0.999994
cg00045753	0.0480791	0.0870979	0.581589	0.999994
cg00045762	-0.139636	0.0898551	0.121846	0.999994
cg00045900	0.0558893	0.131561	0.671451	0.999994
cg00045902	0.00658739	0.137406	0.961814	0.999994
cg00045910	-0.500434	0.339129	0.141695	0.999994
cg00046018	0.211916	0.262537	0.42057	0.999994
cg00046021	-0.0550297	0.0933613	0.556274	0.999994
cg00046026	-0.0291279	0.0854723	0.73364	0.999994
cg00046041	0.0146521	0.0638776	0.818822	0.999994
cg00046099	-0.297017	0.390482	0.447813	0.999994
cg00046105	0.000892637	0.0537049	0.986756	0.999994
cg00046410	0.0685343	0.205319	0.738903	0.999994
cg00046499	0.155962	0.277144	0.574271	0.999994
cg00046537	-0.034801	0.125851	0.782445	0.999994
cg00046560	-0.0393532	0.174493	0.82181	0.999994
cg00046623	0.421339	0.211992	0.0483011	0.999994
cg00046744	-0.0504971	0.147524	0.732506	0.999994
cg00046802	0.117348	0.0620391	0.0600773	0.999994
cg00046815	-0.0835102	0.286893	0.771304	0.999994
cg00046899	-0.119051	0.10592	0.262444	0.999994
cg00046991	-0.096049	0.0934877	0.30554	0.999994
cg00047050	-0.0893115	0.205985	0.665084	0.999994
cg00047052	-0.222773	0.152062	0.144571	0.999994
cg00047079	0.156907	0.0801351	0.0516909	0.999994
cg00047147	0.13629	0.267247	0.610659	0.999994
cg00047162	0.195409	0.139547	0.163053	0.999994
cg00047185	0.127755	0.0868471	0.142937	0.999994
cg00047287	0.116099	0.157802	0.462805	0.999994
cg00047469	-0.103382	0.150313	0.492434	0.999994
cg00047501	0.107205	0.137323	0.435964	0.999994
cg00047532	-0.0866485	0.0728037	0.235466	0.999994
cg00047553	-0.00149969	0.152247	0.992151	0.999994
cg00047683	0.0836284	0.135137	0.536762	0.999994
cg00047694	-0.0751535	0.209929	0.720745	0.999994
cg00047815	0.152471	0.150534	0.31241	0.999994
cg00047843	-0.0700556	0.113343	0.537259	0.999994
cg00047844	-0.139786	0.397165	0.725259	0.999994
cg00048178	-0.00869353	0.0537444	0.871669	0.999994
cg00048370	0.0671812	0.114346	0.557547	0.999994
cg00048436	0.0858341	0.128216	0.504021	0.999994
cg00048697	0.0373295	0.108335	0.730795	0.999994
cg00048743	0.280811	0.300102	0.350607	0.999994
cg00048746	-0.121088	0.147784	0.41361	0.999994
cg00048759	-0.0491683	0.0398191	0.218433	0.999994
cg00048838	-0.343187	0.311993	0.272731	0.999994
cg00049033	0.116215	0.160005	0.468538	0.999994
cg00049047	0.203809	0.229943	0.376551	0.999994
cg00049102	-0.0980075	0.237732	0.680614	0.999994
cg00049156	-0.042774	0.172681	0.80463	0.999994
cg00049253	-0.169856	0.192766	0.37935	0.999994
cg00049323	0.0377087	0.105805	0.721938	0.999994
cg00049330	0.0527104	0.115383	0.648315	0.999994
cg00049380	-0.014527	0.233048	0.950362	0.999994
cg00049382	-0.19303	0.331913	0.561548	0.999994
cg00049400	-0.0835071	0.240491	0.728798	0.999994
cg00049411	-0.153406	0.167814	0.3618	0.999994
cg00049440	0.0387366	0.105168	0.713037	0.999994
cg00049475	-0.0126329	0.104284	0.903709	0.999994
cg00049595	-0.120339	0.117582	0.307395	0.999994
cg00049616	0.129276	0.120617	0.285176	0.999994
cg00049664	0.142744	0.13044	0.275197	0.999994
cg00049691	-0.0524847	0.0903483	0.561986	0.999994
cg00049729	-0.0639262	0.100361	0.524915	0.999994
cg00049868	-0.0061114	0.0843219	0.942299	0.999994
cg00049883	-0.270691	0.225941	0.232387	0.999994
cg00049892	-0.160507	0.163687	0.328051	0.999994
cg00049894	-0.0371066	0.0781543	0.635484	0.999994
cg00049973	0.0438808	0.171095	0.797865	0.999994
cg00050133	-0.0574989	0.12702	0.6513	0.999994
cg00050152	0.0465617	0.194432	0.810996	0.999994
cg00050224	0.0929345	0.133227	0.486301	0.999994
cg00050271	0.433594	0.241289	0.0739255	0.999994
cg00050289	0.175276	0.267952	0.513817	0.999994
cg00050294	-0.135334	0.135295	0.318443	0.999994
cg00050312	-0.132507	0.165855	0.425327	0.999994
cg00050375	0.0671694	0.0659917	0.310045	0.999994
cg00050482	-0.323958	0.160058	0.0443692	0.999994
cg00050496	-0.0446873	0.165234	0.787109	0.999994
cg00050555	-0.0396945	0.0747147	0.595844	0.999994
cg00050590	-0.040898	0.150925	0.786699	0.999994
cg00050618	-0.00185603	0.212075	0.993026	0.999994
cg00050692	0.189662	0.153314	0.217584	0.999994
cg00050792	0.00581115	0.0813561	0.943132	0.999994
cg00050938	0.220685	0.0975311	0.0247846	0.999994
cg00050984	-0.883832	0.521599	0.0918149	0.999994
cg00051068	-0.157991	0.294752	0.592577	0.999994
cg00051154	0.0502153	0.574273	0.930413	0.999994
cg00051307	-0.0282455	0.0852791	0.740849	0.999994
cg00051510	-0.0516593	0.0709983	0.467746	0.999994
cg00051546	-0.0578317	0.287721	0.840914	0.999994
cg00051590	0.0234791	0.135826	0.862944	0.999994
cg00051595	-0.552431	0.513829	0.283682	0.999994
cg00051623	0.192607	0.0870247	0.0280714	0.999994
cg00051662	-0.00745838	0.157766	0.962344	0.999994
cg00051704	-0.0746228	0.151243	0.622302	0.999994
cg00051782	-0.125367	0.151711	0.409641	0.999994
cg00051952	-0.347845	0.208449	0.0968175	0.999994
cg00051979	-0.190063	0.237426	0.424412	0.999994
cg00052046	-0.0278299	0.133277	0.834818	0.999994
cg00052385	-0.0544696	0.081185	0.503079	0.999994
cg00052422	-0.229361	0.403237	0.570164	0.999994
cg00052433	0.0117703	0.0999034	0.906338	0.999994
cg00052482	0.00900181	0.139265	0.94853	0.999994
cg00052550	0.0202372	0.122437	0.868894	0.999994
cg00052561	-0.138759	0.138045	0.316089	0.999994
cg00052578	-0.0467471	0.109991	0.671311	0.999994
cg00052626	-0.518285	0.492999	0.29446	0.999994
cg00052772	0.0793135	0.0835415	0.343628	0.999994
cg00052853	0.0236392	0.0584693	0.686446	0.999994
cg00052903	0.132517	0.159048	0.405783	0.999994
cg00052932	0.603841	0.198472	0.00267854	0.891176
cg00052964	-0.394697	0.274788	0.152541	0.999994
cg00053073	0.0621897	0.134665	0.644746	0.999994
cg00053135	-0.031715	0.220688	0.885882	0.999994
cg00053292	-0.214979	0.28047	0.444333	0.999994
cg00053373	0.315802	0.171556	0.067208	0.999994
cg00053393	-0.0770967	0.153063	0.615062	0.999994
cg00053507	-0.195031	0.172047	0.258396	0.999994
cg00053536	0.104692	0.0831021	0.209285	0.999994
cg00053647	-0.118692	0.220481	0.590978	0.999994
cg00053661	-0.058828	0.0952704	0.537654	0.999994
cg00053728	0.0159846	0.122753	0.896532	0.999994
cg00053755	0.0691486	0.184994	0.708979	0.999994
cg00053851	0.0428145	0.123067	0.728305	0.999994
cg00053916	-0.22021	0.18709	0.240657	0.999994
cg00053927	-0.233357	0.10586	0.0286975	0.999994
cg00054173	0.15909	0.142948	0.267146	0.999994
cg00054197	0.032496	0.0460661	0.481412	0.999994
cg00054301	-0.11749	0.0494436	0.0184842	0.999994
cg00054352	-0.0384386	0.0866348	0.657775	0.999994
cg00054408	-0.164868	0.152047	0.279596	0.999994
cg00054472	0.0186009	0.120592	0.877578	0.999994
cg00054496	-0.039715	0.0449501	0.378063	0.999994
cg00054511	-0.0647815	0.126949	0.610437	0.999994
cg00054525	0.509082	0.152412	0.00100784	0.725898
cg00054572	0.0904948	0.226175	0.689525	0.999994
cg00054702	-0.594554	0.363334	0.103414	0.999994
cg00054706	-0.226617	0.280867	0.420762	0.999994
cg00054771	-0.134449	0.175044	0.443388	0.999994
cg00054774	-0.248589	0.131924	0.0610468	0.999994
cg00054791	0.0101575	0.0959779	0.915827	0.999994
cg00054890	0.0647247	0.0603162	0.284592	0.999994
cg00054971	-0.0662238	0.19257	0.731305	0.999994
cg00055052	0.0733436	0.0744868	0.326047	0.999994
cg00055073	0.124885	0.0950605	0.190515	0.999994
cg00055233	0.187073	0.154322	0.226931	0.999994
cg00055292	0.051834	0.0847945	0.541739	0.999994
cg00055341	0.123747	0.0951139	0.194822	0.999994
cg00055359	0.0693079	0.12183	0.570102	0.999994
cg00055510	0.223199	0.207366	0.283134	0.999994
cg00055557	0.226808	0.210917	0.283585	0.999994
cg00055603	-0.13145	0.11696	0.262479	0.999994
cg00055617	0.026446	0.1144	0.817431	0.999994
cg00055679	0.0871248	0.166501	0.601397	0.999994
cg00055726	0.184514	0.195418	0.346264	0.999994
cg00055771	-0.0345428	0.205172	0.866479	0.999994
cg00055848	-0.100542	0.282778	0.722572	0.999994
cg00055881	-0.297776	0.127473	0.0205347	0.999994
cg00055981	-0.0987709	0.108731	0.364817	0.999994
cg00056002	-0.0382833	0.188073	0.838918	0.999994
cg00056066	0.0246946	0.147194	0.866944	0.999994
cg00056074	-0.0693635	0.145538	0.634193	0.999994
cg00056202	-0.122541	0.167	0.463986	0.999994
cg00056433	-0.261064	0.275473	0.34449	0.999994
cg00056497	-0.277543	0.105695	0.00934656	0.999994
cg00056541	-0.144411	0.107432	0.180484	0.999994
cg00056578	0.0697017	0.165996	0.675033	0.999994
cg00056624	-0.0933271	0.17076	0.585336	0.999994
cg00056676	-0.119096	0.180818	0.510919	0.999994
cg00056719	-0.365158	0.257858	0.158378	0.999994
cg00056754	0.00519148	0.0615804	0.932903	0.999994
cg00056767	-0.151315	0.199871	0.44995	0.999994
cg00057092	0.09264	0.144795	0.523073	0.999994
cg00057114	-0.0556659	0.0557737	0.319516	0.999994
cg00057208	0.369854	0.176113	0.0370408	0.999994
cg00057231	-0.0874963	0.0626908	0.16444	0.999994
cg00057272	0.0230483	0.10102	0.819771	0.999994
cg00057317	-0.190937	0.210336	0.365149	0.999994
cg00057324	-0.0374658	0.137952	0.786235	0.999994
cg00057393	0.0174484	0.0629531	0.781955	0.999994
cg00057517	0.132824	0.108921	0.224182	0.999994
cg00057593	0.0215745	0.149539	0.885438	0.999994
cg00057603	-0.0385203	0.125418	0.759076	0.999994
cg00057661	-0.0808336	0.255455	0.752024	0.999994
cg00057663	0.0222978	0.0975579	0.819457	0.999994
cg00057667	-0.0223553	0.182353	0.902559	0.999994
cg00057676	-0.188937	0.286964	0.511079	0.999994
cg00057700	-0.182616	0.217963	0.40318	0.999994
cg00057722	0.106994	0.13806	0.439315	0.999994
cg00057791	0.116427	0.142747	0.415742	0.999994
cg00057900	0.0107606	0.0721159	0.881545	0.999994
cg00058009	0.0266426	0.0929857	0.774789	0.999994
cg00058026	-0.0933965	0.113695	0.41241	0.999994
cg00058291	-0.0536463	0.123393	0.664231	0.999994
cg00058296	0.357325	0.216084	0.0998514	0.999994
cg00058413	0.253732	0.165215	0.126258	0.999994
cg00058449	0.378259	0.264476	0.154296	0.999994
cg00058515	-0.0474245	0.22563	0.833747	0.999994
cg00058644	0.0137863	0.0759648	0.856182	0.999994
cg00058708	0.032288	0.18635	0.862628	0.999994
cg00058771	-0.32856	0.30075	0.276009	0.999994
cg00058786	0.0428845	0.10388	0.680199	0.999994
cg00058799	-0.0123116	0.0399166	0.75809	0.999994
cg00058857	0.142215	0.0835749	0.0904562	0.999994
cg00058879	0.0406932	0.0788347	0.606327	0.999994
cg00058887	-0.0727432	0.235399	0.757644	0.999994
cg00058923	0.211488	0.119626	0.0786799	0.999994
cg00058938	-0.0169752	0.204448	0.933916	0.999994
cg00059015	0.0490604	0.202965	0.809259	0.999994
cg00059024	-0.5877	0.438991	0.18225	0.999994
cg00059053	0.053671	0.175181	0.759655	0.999994
cg00059161	0.0736914	0.102103	0.471346	0.999994
cg00059165	0.0337018	0.056132	0.548954	0.999994
cg00059225	-0.101247	0.193038	0.600548	0.999994
cg00059240	-0.110571	0.124975	0.377412	0.999994
cg00059246	-0.110189	0.115111	0.339662	0.999994
cg00059309	0.0255377	0.105314	0.808662	0.999994
cg00059374	0.0565407	0.208474	0.786522	0.999994
cg00059399	-0.155517	0.0988113	0.117179	0.999994
cg00059424	-0.269693	0.327663	0.411494	0.999994
cg00059459	0.0314667	0.12041	0.794122	0.999994
cg00059643	-0.0365903	0.0575675	0.525797	0.999994
cg00059652	0.0362056	0.0939242	0.700315	0.999994
cg00059662	0.120131	0.0748447	0.110139	0.999994
cg00059699	0.341674	0.208996	0.103739	0.999994
cg00059707	0.324071	0.331555	0.329601	0.999994
cg00059782	-0.0870453	0.186253	0.640785	0.999994
cg00059911	0.107989	0.257888	0.675877	0.999994
cg00059930	0.186809	0.180085	0.300898	0.999994
cg00060061	0.157331	2.24076	0.944098	0.999994
cg00060287	-0.0709027	0.263813	0.788405	0.999994
cg00060304	-0.150734	0.29066	0.604648	0.999994
cg00060320	-0.00022635	0.125125	0.998559	0.999994
cg00060374	0.583141	0.227147	0.0110205	0.999994
cg00060403	-0.114263	0.159316	0.474124	0.999994
cg00060484	0.0420955	0.0924409	0.649358	0.999994
cg00060500	0.0246779	0.0628064	0.694819	0.999994
cg00060605	0.217895	0.17432	0.212848	0.999994
cg00060627	-0.0451883	0.178958	0.800922	0.999994
cg00060641	-0.0607766	0.112953	0.59116	0.999994
cg00060649	0.0118246	0.0810613	0.884177	0.999994
cg00060715	0.0844191	0.0751165	0.262498	0.999994
cg00060762	-0.225343	0.308972	0.466696	0.999994
cg00060800	-0.0360367	0.122508	0.768958	0.999994
cg00060836	-0.126306	0.104788	0.229568	0.999994
cg00060882	-0.243792	0.168839	0.150405	0.999994
cg00060933	-0.0459477	0.133516	0.731125	0.999994
cg00060956	-0.0574476	0.141159	0.684488	0.999994
cg00061031	-0.0293082	0.060162	0.626711	0.999994
cg00061039	0.0655262	0.0969441	0.499915	0.999994
cg00061059	-0.0602477	0.485893	0.901451	0.999994
cg00061086	-0.172837	0.304722	0.57125	0.999994
cg00061150	0.0456653	0.0773299	0.55554	0.999994
cg00061185	-0.0101343	0.154252	0.947686	0.999994
cg00061306	-0.0317199	0.107923	0.769147	0.999994
cg00061413	-0.161142	0.140526	0.252948	0.999994
cg00061520	0.063618	0.129036	0.622565	0.999994
cg00061629	0.0241373	0.124662	0.846679	0.999994
cg00061635	0.0350575	0.0823484	0.670793	0.999994
cg00061678	0.198798	4.78634	0.966913	0.999994
cg00061695	0.0314415	0.0651226	0.62979	0.999994
cg00061792	0.0305	0.142873	0.831184	0.999994
cg00061805	0.0150753	0.0590261	0.798689	0.999994
cg00061811	-0.0863179	0.0997853	0.38811	0.999994
cg00061989	-0.0473908	0.289614	0.870193	0.999994
cg00062020	0.106881	0.0856346	0.213528	0.999994
cg00062070	-0.0157417	0.0827673	0.849361	0.999994
cg00062119	0.346858	0.600792	0.564397	0.999994
cg00062245	-0.20488	0.152015	0.179341	0.999994
cg00062282	-0.0576158	0.102686	0.575399	0.999994
cg00062285	0.226476	0.235637	0.337713	0.999994
cg00062312	-0.188321	0.220614	0.394388	0.999994
cg00062356	-0.193762	0.392291	0.621931	0.999994
cg00062437	-0.15679	0.0902219	0.083861	0.999994
cg00062592	-0.22628	0.243897	0.354705	0.999994
cg00062736	0.324205	0.379403	0.393898	0.999994
cg00062873	0.232011	0.179424	0.197552	0.999994
cg00063006	0.0334623	0.176759	0.850052	0.999994
cg00063040	0.0144646	0.0529054	0.784839	0.999994
cg00063066	-0.0439449	0.0700916	0.531435	0.999994
cg00063111	-0.0292579	0.132443	0.8254	0.999994
cg00063144	0.00799704	0.0965607	0.934083	0.999994
cg00063174	-0.0817903	0.394187	0.835849	0.999994
cg00063246	0.281325	0.229779	0.222345	0.999994
cg00063346	0.0460351	0.107576	0.669185	0.999994
cg00063357	-0.252112	0.221432	0.256324	0.999994
cg00063369	-0.153406	0.150025	0.307827	0.999994
cg00063456	0.146005	0.174345	0.40339	0.999994
cg00063471	-0.00413213	0.132343	0.975125	0.999994
cg00063535	-0.0350562	0.0574712	0.542604	0.999994
cg00063567	0.110096	0.40882	0.78799	0.999994
cg00063649	-0.0814426	0.164684	0.621498	0.999994
cg00063703	-0.0332338	0.0947414	0.726139	0.999994
cg00063734	-0.0861508	0.0897197	0.338164	0.999994
cg00063744	-0.0802345	0.123599	0.517023	0.999994
cg00063748	0.0546679	0.10675	0.609169	0.999994
cg00063773	0.032333	0.137659	0.814557	0.999994
cg00063828	-0.0388626	0.0892284	0.663664	0.999994
cg00063909	-0.13312	0.134234	0.322608	0.999994
cg00063979	-0.0605005	0.0757492	0.425465	0.999994
cg00063982	0.00960429	0.11201	0.931759	0.999994
cg00064020	-0.115214	0.102856	0.264062	0.999994
cg00064051	-0.0683118	0.250382	0.78528	0.999994
cg00064080	-0.183623	0.122946	0.136957	0.999994
cg00064235	0.412763	0.158807	0.010079	0.999994
cg00064255	-0.155866	0.179849	0.387227	0.999994
cg00064261	0.017033	0.140366	0.903544	0.999994
cg00064284	-0.341588	0.259379	0.189443	0.999994
cg00064296	-0.108764	0.159506	0.496146	0.999994
cg00064336	0.0850905	0.108578	0.434205	0.999994
cg00064347	-0.0229132	0.233867	0.922055	0.999994
cg00064415	0.129455	0.3113	0.677988	0.999994
cg00064531	0.0359343	0.101264	0.723091	0.999994
cg00064589	-0.0356993	0.124879	0.775287	0.999994
cg00064778	0.416584	0.275411	0.132046	0.999994
cg00064950	-0.113455	0.182581	0.535083	0.999994
cg00065048	-0.0746374	0.124834	0.550622	0.999994
cg00065071	-0.0544335	0.16381	0.740032	0.999994
cg00065088	0.0738082	0.099569	0.459441	0.999994
cg00065215	0.238844	0.224298	0.288295	0.999994
cg00065226	-0.122405	0.243972	0.616447	0.999994
cg00065302	0.0580229	0.0734985	0.430837	0.999994
cg00065385	0.177987	0.192516	0.356384	0.999994
cg00065396	-0.145038	0.108057	0.181121	0.999994
cg00065408	-0.0885741	0.169924	0.602794	0.999994
cg00065569	0.138201	0.152515	0.366004	0.999994
cg00065570	-0.0539053	0.0558158	0.335386	0.999994
cg00065905	-0.00764396	0.119999	0.949276	0.999994
cg00065919	0.0182353	0.104231	0.861305	0.999994
cg00065921	-0.154678	0.3048	0.61241	0.999994
cg00065935	-0.00479285	0.0564725	0.932454	0.999994
cg00065957	0.0900519	0.0695485	0.196958	0.999994
cg00065998	0.0875417	0.0494151	0.0780707	0.999994
cg00066184	-0.03114	0.103748	0.76439	0.999994
cg00066198	-0.0359382	0.188023	0.848622	0.999994
cg00066239	-0.0574999	0.123945	0.64324	0.999994
cg00066270	-0.136533	0.0799509	0.0893233	0.999994
cg00066351	-0.100452	0.0783133	0.20116	0.999994
cg00066449	-0.193785	0.218854	0.37703	0.999994
cg00066468	-0.045869	0.131486	0.727588	0.999994
cg00066508	0.15474	0.0845497	0.0687923	0.999994
cg00066512	0.252766	0.399317	0.527497	0.999994
cg00066554	-0.235295	0.115908	0.0437501	0.999994
cg00066627	-0.0807906	0.0746807	0.280706	0.999994
cg00066663	-0.024777	0.0915997	0.787075	0.999994
cg00066668	0.0439483	0.056061	0.434053	0.999994
cg00066671	-0.088194	0.144201	0.541531	0.999994
cg00066722	0.0767342	0.0703052	0.27646	0.999994
cg00066748	-0.271902	0.136217	0.0473528	0.999994
cg00066805	-0.333461	0.159045	0.0373484	0.999994
cg00066816	-0.00804184	0.113523	0.943601	0.999994
cg00066817	-0.133354	0.103928	0.201007	0.999994
cg00066828	0.00780873	0.0579351	0.892925	0.999994
cg00066925	-0.0224624	0.107501	0.834711	0.999994
cg00066942	0.0913473	0.192874	0.636321	0.999994
cg00067018	0.610942	0.234035	0.00976268	0.999994
cg00067058	0.00337711	0.0561572	0.95211	0.999994
cg00067102	-0.159154	0.170564	0.351949	0.999994
cg00067124	0.121669	0.223752	0.58724	0.999994
cg00067126	-0.0299559	0.129138	0.816812	0.999994
cg00067141	-0.30863	1.07159	0.773653	0.999994
cg00067196	-0.0532127	0.0898495	0.554392	0.999994
cg00067274	-0.301506	0.246986	0.223697	0.999994
cg00067414	-0.0249977	0.234161	0.915096	0.999994
cg00067471	-0.0806143	0.16265	0.620727	0.999994
cg00067518	0.024792	0.178062	0.889414	0.999994
cg00067538	-0.0620321	0.094129	0.510686	0.999994
cg00067574	-0.0286115	0.141191	0.83963	0.999994
cg00067588	0.439931	12.2854	0.971472	0.999994
cg00067600	-0.184198	0.0701156	0.00931554	0.999994
cg00067720	0.150761	0.0966999	0.120645	0.999994
cg00067742	-0.0506139	0.148811	0.73414	0.999994
cg00067768	-0.0374246	0.130675	0.774887	0.999994
cg00067884	0.0829086	0.0869802	0.341705	0.999994
cg00068102	-0.0566076	0.0910179	0.534728	0.999994
cg00068153	-0.205041	0.086019	0.0181263	0.999994
cg00068155	-0.200093	0.1897	0.292862	0.999994
cg00068160	0.049737	0.263518	0.850496	0.999994
cg00068305	-0.0190075	0.105531	0.857255	0.999994
cg00068377	0.0403643	0.218995	0.853962	0.999994
cg00068408	0.547999	0.330626	0.0990766	0.999994
cg00068412	-0.0515457	0.105138	0.62451	0.999994
cg00068428	-0.171867	0.0741909	0.0215945	0.999994
cg00068433	0.0989585	0.0939774	0.293677	0.999994
cg00068503	0.00505466	0.171738	0.976551	0.999994
cg00068621	-0.264327	0.356671	0.459551	0.999994
cg00068684	0.014803	0.0817281	0.856463	0.999994
cg00068779	0.163579	0.110186	0.139315	0.999994
cg00068810	-0.263295	0.251266	0.296028	0.999994
cg00068909	0.0913222	0.0946791	0.335999	0.999994
cg00069002	0.0475426	0.0894764	0.595802	0.999994
cg00069003	-0.222253	0.220151	0.313996	0.999994
cg00069014	-0.180625	0.0922008	0.0515719	0.999994
cg00069017	-0.118513	0.197715	0.549613	0.999994
cg00069059	-0.0165034	0.0602204	0.784344	0.999994
cg00069242	-0.14344	0.281304	0.610704	0.999994
cg00069261	-0.197473	0.169718	0.24607	0.999994
cg00069309	-0.0679035	0.315347	0.829741	0.999994
cg00069391	-0.110094	0.182532	0.54713	0.999994
cg00069642	0.0347443	0.0917965	0.705487	0.999994
cg00069771	0.672997	0.420104	0.110822	0.999994
cg00069815	0.326585	0.206474	0.115375	0.999994
cg00069860	-0.150575	0.25989	0.563019	0.999994
cg00069967	-0.175033	0.150537	0.246401	0.999994
cg00069969	0.151271	0.250452	0.546568	0.999994
cg00070042	-0.109521	0.174832	0.53178	0.999994
cg00070052	-0.00457999	0.0672095	0.945742	0.999994
cg00070181	0.0629741	0.163911	0.701262	0.999994
cg00070235	0.0684866	0.0743074	0.357872	0.999994
cg00070242	-0.0884012	0.141744	0.533593	0.999994
cg00070383	0.0742457	0.0972638	0.446205	0.999994
cg00070460	-0.0128311	0.0750902	0.864503	0.999994
cg00070529	-0.0479071	0.139181	0.731072	0.999994
cg00070542	0.157213	0.162836	0.335538	0.999994
cg00070680	0.29571	0.163423	0.0719572	0.999994
cg00070814	-0.0490614	0.123203	0.690918	0.999994
cg00070870	0.0164122	0.0665246	0.8054	0.999994
cg00070899	-0.197316	0.134684	0.144566	0.999994
cg00070908	0.0778153	0.105724	0.462623	0.999994
cg00070912	-0.063234	0.111907	0.5727	0.999994
cg00071012	0.0131261	0.147081	0.928982	0.999994
cg00071045	0.0284881	0.0640583	0.657028	0.999994
cg00071051	-0.0367632	0.0746198	0.622812	0.999994
cg00071137	0.00921213	0.178337	0.958857	0.999994
cg00071161	0.0820305	0.118718	0.490428	0.999994
cg00071210	0.0772666	0.138322	0.577094	0.999994
cg00071241	0.0165874	0.101675	0.870581	0.999994
cg00071250	0.00164784	0.0882502	0.985122	0.999994
cg00071274	-0.010847	0.0714527	0.8795	0.999994
cg00071360	-0.396181	0.248794	0.112956	0.999994
cg00071381	-0.0872512	0.0961604	0.365371	0.999994
cg00071391	0.145557	0.180842	0.421893	0.999994
cg00071446	0.120305	0.211776	0.570653	0.999994
cg00071565	-1.17235	0.450221	0.00994435	0.999994
cg00071618	-0.0607083	0.163857	0.711426	0.999994
cg00071658	0.056652	0.132791	0.670136	0.999994
cg00071751	-0.110476	0.275826	0.689218	0.999994
cg00071869	0.0494123	0.0633226	0.43617	0.999994
cg00071887	-0.198627	0.0706703	0.00546288	0.999994
cg00071950	0.023134	0.225883	0.918535	0.999994
cg00072099	-0.234099	0.276743	0.398667	0.999994
cg00072216	-0.56138	0.469345	0.233151	0.999994
cg00072288	-0.272527	0.280259	0.332082	0.999994
cg00072369	-0.177461	0.257149	0.490969	0.999994
cg00072407	0.122548	0.0770647	0.113452	0.999994
cg00072426	-0.0464007	0.0959481	0.629225	0.999994
cg00072587	-0.184105	0.262819	0.484472	0.999994
cg00072675	0.0850275	0.0771187	0.271616	0.999994
cg00072689	-0.0962265	0.0903341	0.288124	0.999994
cg00072720	-0.165609	0.308977	0.592591	0.999994
cg00072799	0.110975	0.144893	0.444679	0.999994
cg00072839	-0.205687	0.610084	0.736379	0.999994
cg00072957	0.106042	0.113991	0.353416	0.999994
cg00073003	-0.13795	0.27169	0.612219	0.999994
cg00073010	-0.490277	0.328531	0.13727	0.999994
cg00073090	-0.00438928	0.0995141	0.964865	0.999994
cg00073244	-0.0673228	0.118421	0.570366	0.999994
cg00073384	-0.112713	0.237372	0.63545	0.999994
cg00073460	0.0261059	0.0775326	0.736708	0.999994
cg00073543	0.266642	0.168886	0.116039	0.999994
cg00073549	-0.0742527	0.111057	0.504564	0.999994
cg00073716	-0.0497213	0.168227	0.767889	0.999994
cg00073771	0.0986613	0.158397	0.534115	0.999994
cg00073780	0.127086	0.140061	0.365366	0.999994
cg00073794	-0.00694642	0.127672	0.956667	0.999994
cg00073837	0.250906	0.178387	0.1612	0.999994
cg00074086	0.141152	0.210427	0.50317	0.999994
cg00074145	-1.40407	12.801	0.912775	0.999994
cg00074184	-0.21173	0.168149	0.209509	0.999994
cg00074244	-0.261402	0.285071	0.36032	0.999994
cg00074313	0.077367	0.346948	0.823781	0.999994
cg00074348	-0.171827	0.081496	0.0363063	0.999994
cg00074379	-0.0902558	0.277141	0.745034	0.999994
cg00074415	0.00200328	0.069547	0.977051	0.999994
cg00074471	0.135499	0.183717	0.461702	0.999994
cg00074638	-0.0609484	0.023599	0.010556	0.999994
cg00074746	-0.14765	0.0948233	0.12111	0.999994
cg00074771	-0.126127	0.0718847	0.0809441	0.999994
cg00074818	0.073634	0.110797	0.50712	0.999994
cg00074851	0.239397	0.230275	0.299841	0.999994
cg00075103	-0.0113489	0.202744	0.955419	0.999994
cg00075123	0.00527692	0.135794	0.969043	0.999994
cg00075192	-0.0715001	0.196446	0.716287	0.999994
cg00075204	-0.218108	0.290489	0.453683	0.999994
cg00075467	-0.233329	0.210484	0.26903	0.999994
cg00075507	0.110748	0.097409	0.256996	0.999994
cg00075589	0.136388	0.311889	0.662391	0.999994
cg00075608	-0.105754	0.158397	0.505167	0.999994
cg00075615	0.207917	0.0839774	0.0141663	0.999994
cg00075620	-0.210146	0.173852	0.228255	0.999994
cg00075634	0.27448	0.211378	0.195681	0.999994
cg00075768	-0.188597	0.13371	0.160028	0.999994
cg00075844	-0.0549166	0.0605484	0.365563	0.999994
cg00075920	-0.223834	0.207524	0.282138	0.999994
cg00075956	-0.118693	0.123394	0.337321	0.999994
cg00075975	-0.356851	0.142585	0.0131674	0.999994
cg00076216	-0.172947	0.103839	0.0974548	0.999994
cg00076313	0.0228218	0.123475	0.853561	0.999994
cg00076325	0.125334	0.119412	0.295237	0.999994
cg00076353	-0.13146	0.174219	0.451445	0.999994
cg00076497	0.253394	0.304112	0.405764	0.999994
cg00076538	0.0389669	0.114643	0.734309	0.999994
cg00076555	-0.131562	0.0777407	0.0922241	0.999994
cg00076645	-0.221056	0.274269	0.421261	0.999994
cg00076653	-0.010735	0.100503	0.91505	0.999994
cg00076774	-0.0555105	0.185441	0.765006	0.999994
cg00076797	0.0453271	0.0788953	0.566294	0.999994
cg00076880	0.00893809	0.12306	0.942176	0.999994
cg00076936	0.0678651	0.0846723	0.423842	0.999994
cg00076998	-0.15845	0.290038	0.585494	0.999994
cg00077017	-0.102619	0.127865	0.423233	0.999994
cg00077281	-0.147318	0.218453	0.500896	0.999994
cg00077299	-0.0607051	0.025776	0.0195376	0.999994
cg00077312	-0.0382215	0.0877413	0.66361	0.999994
cg00077426	0.0242394	0.0714496	0.734795	0.999994
cg00077457	0.164264	0.189836	0.38797	0.999994
cg00077547	-0.0158643	0.156087	0.919152	0.999994
cg00077566	0.0348326	0.241912	0.885662	0.999994
cg00077567	0.00777424	0.0852118	0.927403	0.999994
cg00077606	-0.323076	0.257857	0.211771	0.999994
cg00077838	0.0120559	0.118972	0.919393	0.999994
cg00077877	0.056322	0.120416	0.640515	0.999994
cg00077898	0.0102309	0.227409	0.964163	0.999994
cg00077904	-0.0439019	0.0811606	0.589192	0.999994
cg00078025	0.0336711	0.171295	0.844376	0.999994
cg00078194	0.00475197	0.0871869	0.956592	0.999994
cg00078221	0.127825	0.0769829	0.0984778	0.999994
cg00078245	0.0527302	0.0828064	0.525029	0.999994
cg00078259	0.0286801	0.157018	0.855264	0.999994
cg00078270	0.0988812	0.169928	0.561323	0.999994
cg00078318	0.255941	0.24599	0.29945	0.999994
cg00078456	0.0105739	0.203506	0.958616	0.999994
cg00078759	0.00862799	0.0865807	0.920725	0.999994
cg00078857	-0.0312058	0.0647714	0.630514	0.999994
cg00078861	-0.174975	0.354713	0.622381	0.999994
cg00078867	-0.0306946	0.146829	0.834633	0.999994
cg00078940	-0.18849	0.232097	0.41774	0.999994
cg00078968	0.410857	0.227805	0.072887	0.999994
cg00078996	-0.125344	0.113987	0.27288	0.999994
cg00079023	0.182584	0.131617	0.166994	0.999994
cg00079056	-0.109606	0.118798	0.357371	0.999994
cg00079216	0.058902	0.057176	0.304231	0.999994
cg00079219	0.165671	0.160324	0.302753	0.999994
cg00079224	0.0671543	0.057923	0.24776	0.999994
cg00079302	0.0203937	0.558603	0.970915	0.999994
cg00079388	-0.0720537	0.137448	0.600733	0.999994
cg00079551	0.287414	0.257982	0.266649	0.999994
cg00079563	-0.783887	0.381764	0.041411	0.999994
cg00079598	-0.052372	0.103024	0.611801	0.999994
cg00079638	-0.0464505	0.185322	0.802358	0.999994
cg00079764	0.0518616	0.0956835	0.588446	0.999994
cg00079785	-0.0115674	0.0859396	0.893072	0.999994
cg00080012	-0.0043873	0.317526	0.98899	0.999994
cg00080059	-0.137184	0.256937	0.594021	0.999994
cg00080060	0.027686	0.158437	0.861466	0.999994
cg00080068	0.485791	0.239906	0.0442746	0.999994
cg00080081	0.0847784	0.155246	0.585645	0.999994
cg00080118	-0.238887	0.34877	0.494215	0.999994
cg00080123	-0.327828	0.363999	0.368926	0.999994
cg00080125	-0.0117248	0.113842	0.918079	0.999994
cg00080148	-0.124952	0.254374	0.623841	0.999994
cg00080252	-0.225407	0.142321	0.114904	0.999994
cg00080312	-0.0572958	0.183025	0.754588	0.999994
cg00080333	0.122281	0.0964483	0.206406	0.999994
cg00080418	-0.0547861	0.0871593	0.530382	0.999994
cg00080423	-0.881973	6.3633	0.889911	0.999994
cg00080706	-0.283144	0.175033	0.107394	0.999994
cg00080972	-0.124227	0.250874	0.621046	0.999994
cg00080987	-0.034479	0.122232	0.77819	0.999994
cg00081019	-0.224102	0.108647	0.0405062	0.999994
cg00081046	0.125647	0.265057	0.636016	0.999994
cg00081084	0.103127	0.0655056	0.117077	0.999994
cg00081087	-0.154251	0.076687	0.0456927	0.999994
cg00081105	-1.30883	7.67643	0.864798	0.999994
cg00081141	0.0152398	0.0668844	0.820006	0.999994
cg00081251	-0.112659	0.255093	0.659253	0.999994
cg00081324	-0.10684	0.102832	0.300135	0.999994
cg00081347	0.0884737	0.0976306	0.365973	0.999994
cg00081417	-0.1628	0.0867881	0.0622123	0.999994
cg00081439	-0.162964	0.0935688	0.0831879	0.999994
cg00081574	-0.13286	0.26334	0.614481	0.999994
cg00081602	-0.321571	0.165331	0.0532489	0.999994
cg00081714	-0.175908	0.137946	0.203798	0.999994
cg00081799	0.0310197	0.0955259	0.745746	0.999994
cg00081835	0.0313305	0.130853	0.811028	0.999994
cg00081852	-0.0924667	0.128091	0.471253	0.999994
cg00081919	-0.0086753	0.073043	0.905583	0.999994
cg00081935	-0.287055	0.293604	0.32947	0.999994
cg00081975	0.224747	0.201627	0.266401	0.999994
cg00082140	-0.0542882	0.0967159	0.575244	0.999994
cg00082178	-0.143205	0.153776	0.352903	0.999994
cg00082182	-0.0076855	0.26821	0.97717	0.999994
cg00082219	0.288156	0.194562	0.14025	0.999994
cg00082285	-0.0102485	0.116889	0.930225	0.999994
cg00082310	-0.215051	0.425958	0.614238	0.999994
cg00082384	0.0236995	0.0368419	0.520821	0.999994
cg00082411	-0.0518072	0.179009	0.772582	0.999994
cg00082426	-0.204493	0.251759	0.41766	0.999994
cg00082491	0.0530929	0.303408	0.861275	0.999994
cg00082497	0.0269448	0.195932	0.890765	0.999994
cg00082540	-0.000379152	0.0659418	0.995418	0.999994
cg00082656	0.1805	0.244832	0.461886	0.999994
cg00082664	0.243656	0.127306	0.05713	0.999994
cg00082713	-0.0760665	0.190823	0.690618	0.999994
cg00082770	-0.0218096	0.0550817	0.692586	0.999994
cg00082833	-0.021816	0.0764197	0.77559	0.999994
cg00082874	-0.144199	0.254462	0.571598	0.999994
cg00082897	0.237333	0.111353	0.0343437	0.999994
cg00082912	-0.120096	0.431348	0.780993	0.999994
cg00082939	-0.0905032	0.126812	0.476302	0.999994
cg00082954	-0.156455	0.271868	0.565649	0.999994
cg00083018	-0.272281	0.204931	0.185558	0.999994
cg00083042	-0.0354119	0.107852	0.743018	0.999994
cg00083046	0.00514697	0.107558	0.961884	0.999994
cg00083059	0.133469	0.228973	0.560649	0.999994
cg00083072	-0.0371884	0.104418	0.722124	0.999994
cg00083194	-0.289716	0.262823	0.271717	0.999994
cg00083206	0.0592852	0.132609	0.655336	0.999994
cg00083262	-0.0716523	0.0997772	0.473564	0.999994
cg00083265	-0.0513452	0.18643	0.783299	0.999994
cg00083399	-0.013865	0.0581673	0.811855	0.999994
cg00083401	0.0532439	0.137716	0.69947	0.999994
cg00083535	0.0192295	0.126309	0.879158	0.999994
cg00083596	0.137004	0.217255	0.52905	0.999994
cg00083616	0.00316718	0.134985	0.981305	0.999994
cg00083652	0.154624	0.121254	0.203792	0.999994
cg00083659	-0.0371751	0.0960822	0.699256	0.999994
cg00083685	0.103948	0.0971596	0.286035	0.999994
cg00083765	0.0778273	0.566775	0.890926	0.999994
cg00083801	0.248086	0.211759	0.242845	0.999994
cg00083833	0.111996	0.145527	0.442498	0.999994
cg00083937	0.0304393	0.0838827	0.717099	0.999994
cg00083993	0.0795404	0.107234	0.459157	0.999994
cg00084019	-0.0773644	0.0991306	0.43611	0.999994
cg00084094	-0.0243371	0.124597	0.845346	0.999994
cg00084131	-0.0278578	0.331863	0.93319	0.999994
cg00084184	-0.00714867	0.0859536	0.933805	0.999994
cg00084271	-0.117426	0.549838	0.831116	0.999994
cg00084347	0.109839	0.0973254	0.260498	0.999994
cg00084398	-0.0973608	0.063248	0.125382	0.999994
cg00084432	0.255308	0.212671	0.231446	0.999994
cg00084435	-0.0157305	0.0927739	0.865539	0.999994
cg00084577	0.129821	0.0882417	0.142893	0.999994
cg00084643	-0.164907	0.126443	0.193741	0.999994
cg00084720	-0.151094	0.107281	0.160649	0.999994
cg00084958	-0.0658522	0.124642	0.597885	0.999994
cg00085013	-0.240316	0.187318	0.20108	0.999994
cg00085029	-0.151835	0.2716	0.576792	0.999994
cg00085061	0.030395	0.0727849	0.676711	0.999994
cg00085123	0.155084	0.127821	0.226525	0.999994
cg00085199	-1.49786	2.82238	0.596239	0.999994
cg00085256	-0.130592	0.137165	0.342266	0.999994
cg00085281	0.0652171	0.0634542	0.305359	0.999994
cg00085370	-0.0681673	0.102977	0.508797	0.999994
cg00085416	0.052929	0.114486	0.644382	0.999994
cg00085430	-0.120993	0.137263	0.379177	0.999994
cg00085434	-0.0048333	0.156395	0.975378	0.999994
cg00085438	0.0522849	0.0930347	0.574783	0.999994
cg00085448	0.0138154	0.090707	0.879105	0.999994
cg00085486	-0.0931314	0.180182	0.605844	0.999994
cg00085493	-0.0196169	0.134657	0.884328	0.999994
cg00085732	-0.0749341	0.0723212	0.301459	0.999994
cg00085747	0.0244443	0.0724515	0.736196	0.999994
cg00085790	0.0210082	0.100092	0.83398	0.999994
cg00085830	-0.060649	0.236438	0.797833	0.999994
cg00085889	0.10658	0.0743992	0.153634	0.999994
cg00086171	-0.124408	0.128027	0.33242	0.999994
cg00086266	-0.11687	0.150506	0.438413	0.999994
cg00086297	-0.15617	0.277027	0.573598	0.999994
cg00086334	-0.191663	0.158363	0.227674	0.999994
cg00086346	0.0345312	0.134192	0.797205	0.999994
cg00086426	-0.276986	0.167425	0.099701	0.999994
cg00086429	0.0803906	0.0607039	0.186992	0.999994
cg00086488	-0.192572	0.14303	0.179786	0.999994
cg00086493	-0.00308615	0.118621	0.979271	0.999994
cg00086670	-0.240844	0.25274	0.341836	0.999994
cg00086730	0.042883	0.0475562	0.368341	0.999994
cg00087005	-0.60268	0.736369	0.414126	0.999994
cg00087023	0.22199	0.208635	0.288673	0.999994
cg00087073	-0.0973783	0.0909284	0.285558	0.999994
cg00087098	-0.06616	0.21719	0.76099	0.999994
cg00087153	-0.106157	0.0738751	0.152371	0.999994
cg00087182	0.129816	0.17206	0.451494	0.999994
cg00087195	-0.0272232	0.560416	0.961308	0.999994
cg00087244	-0.0369241	0.0855132	0.666381	0.999994
cg00087273	-0.226053	0.348843	0.517762	0.999994
cg00087274	-0.0354488	0.0627933	0.573059	0.999994
cg00087301	0.129509	0.155588	0.406237	0.999994
cg00087368	2.28319	6.49069	0.725405	0.999994
cg00087417	-1.06025	0.530531	0.047092	0.999994
cg00087420	-0.0690938	0.0701383	0.325824	0.999994
cg00087425	-0.039399	0.210022	0.851395	0.999994
cg00087482	-0.0642546	0.100074	0.521599	0.999994
cg00087568	-0.104025	0.0673814	0.124295	0.999994
cg00087645	0.0417284	0.122848	0.734477	0.999994
cg00087728	0.137325	0.36668	0.708443	0.999994
cg00087735	-0.101744	0.0915425	0.267783	0.999994
cg00087792	-0.123044	0.162992	0.451241	0.999994
cg00087884	-0.0637353	0.065029	0.32828	0.999994
cg00087898	0.294885	0.253335	0.245879	0.999994
cg00087963	-0.0320316	0.253868	0.899727	0.999994
cg00087971	-0.165761	0.11267	0.142887	0.999994
cg00088007	0.0832912	0.173518	0.63177	0.999994
cg00088026	-0.138925	0.156319	0.375271	0.999994
cg00088033	-0.120435	0.152627	0.431048	0.999994
cg00088042	-0.168844	0.289981	0.561083	0.999994
cg00088080	-0.102341	0.0869978	0.240923	0.999994
cg00088130	0.210084	0.198478	0.291184	0.999994
cg00088148	-0.118256	0.0802807	0.142398	0.999994
cg00088183	-0.1595	0.179369	0.375005	0.999994
cg00088227	-0.116274	0.229769	0.613411	0.999994
cg00088299	0.323656	0.68491	0.637075	0.999994
cg00088410	0.203052	0.172775	0.241368	0.999994
cg00088428	-0.0214847	0.151322	0.887246	0.999994
cg00088464	0.00518018	0.0909331	0.954631	0.999994
cg00088504	0.252627	0.269462	0.349679	0.999994
cg00088507	0.291373	0.19826	0.14331	0.999994
cg00088797	0.0252186	0.0891129	0.777488	0.999994
cg00088844	-0.110892	0.15093	0.463412	0.999994
cg00088880	0.283444	0.1043	0.00718386	0.999994
cg00088885	-0.192714	0.102367	0.0612863	0.999994
cg00088916	-0.300609	0.198165	0.130937	0.999994
cg00088989	0.170293	0.211874	0.422549	0.999994
cg00089071	-0.638223	0.436231	0.145109	0.999994
cg00089091	-0.256417	0.296633	0.388443	0.999994
cg00089100	0.0391841	0.0866347	0.651576	0.999994
cg00089101	-0.157665	0.189467	0.406369	0.999994
cg00089154	0.0276773	0.0790896	0.726765	0.999994
cg00089162	0.135932	0.172266	0.431048	0.999994
cg00089214	-0.00941065	0.0611678	0.877892	0.999994
cg00089224	-0.399088	0.302733	0.188996	0.999994
cg00089314	0.05002	0.575253	0.9308	0.999994
cg00089353	0.0828114	0.197152	0.674932	0.999994
cg00089372	-0.0953072	0.4744	0.840991	0.999994
cg00089384	0.089961	0.178175	0.614212	0.999994
cg00089430	0.2428	0.149601	0.106251	0.999994
cg00089444	-0.251744	0.181188	0.166333	0.999994
cg00089453	0.129676	2.55463	0.959569	0.999994
cg00089464	0.393787	0.184916	0.0344966	0.999994
cg00089486	0.0182975	0.0925506	0.843489	0.999994
cg00089512	0.0736057	0.0906468	0.417804	0.999994
cg00089550	-0.181078	0.12572	0.151419	0.999994
cg00089695	0.047598	0.0847883	0.575204	0.999994
cg00089719	0.0581286	0.161162	0.718737	0.999994
cg00089798	1.04063	0.546669	0.058476	0.999994
cg00089814	-0.0387363	0.136004	0.776093	0.999994
cg00089821	0.0351748	0.116189	0.762421	0.999994
cg00089823	0.071937	0.0749689	0.338497	0.999994
cg00089864	0.0950122	0.0465139	0.0424671	0.999994
cg00089915	0.0750136	0.194235	0.69978	0.999994
cg00089945	-0.153827	0.107576	0.154379	0.999994
cg00089966	-0.0217579	0.14651	0.882099	0.999994
cg00090091	0.105392	0.133151	0.429629	0.999994
cg00090103	0.0213404	0.17632	0.903793	0.999994
cg00090135	0.239569	0.201629	0.236252	0.999994
cg00090147	0.188568	0.160184	0.240588	0.999994
cg00090261	0.202831	0.112067	0.0718901	0.999994
cg00090265	-0.0219873	0.157604	0.889195	0.999994
cg00090282	0.105669	0.129065	0.413967	0.999994
cg00090309	-0.211046	0.161131	0.191853	0.999994
cg00090431	-0.0912982	0.0790239	0.249408	0.999994
cg00090521	0.175996	0.117801	0.136834	0.999994
cg00090609	-0.117436	0.249722	0.638705	0.999994
cg00090612	-0.00843718	0.0287137	0.769202	0.999994
cg00090619	0.0331767	0.0731352	0.650609	0.999994
cg00090648	-0.478668	0.702592	0.496518	0.999994
cg00090674	-0.192622	0.110499	0.0829145	0.999994
cg00090731	-0.392096	0.291929	0.180834	0.999994
cg00090737	0.060754	0.0543868	0.265373	0.999994
cg00090764	-0.043295	0.0817989	0.597225	0.999994
cg00090767	-0.0919446	0.227237	0.686213	0.999994
cg00090782	-0.197956	0.164071	0.229115	0.999994
cg00090787	-0.0368503	0.0838255	0.660721	0.999994
cg00090800	-0.148643	0.392913	0.705623	0.999994
cg00090813	0.468337	0.191586	0.0154166	0.999994
cg00090865	-0.00375342	0.143415	0.979148	0.999994
cg00091004	-0.0335478	0.16657	0.840598	0.999994
cg00091044	-0.286459	0.269238	0.288697	0.999994
cg00091060	-0.200957	0.294218	0.495427	0.999994
cg00091063	0.00990371	0.0623264	0.873916	0.999994
cg00091064	0.155198	0.15044	0.303558	0.999994
cg00091146	-0.00506529	0.40024	0.989916	0.999994
cg00091162	-0.107433	0.212619	0.613944	0.999994
cg00091178	-0.0512159	0.0972388	0.599015	0.999994
cg00091285	-0.319096	0.282555	0.260185	0.999994
cg00091302	0.159614	0.134229	0.235876	0.999994
cg00091483	0.0330187	0.185323	0.858781	0.999994
cg00091552	0.00428346	0.0310307	0.890355	0.999994
cg00091569	0.00930012	0.0569465	0.870445	0.999994
cg00091589	0.0639767	0.181231	0.72447	0.999994
cg00091596	-0.263157	0.29355	0.371141	0.999994
cg00091633	0.0133995	0.106917	0.900398	0.999994
cg00091693	-0.140851	0.0953467	0.141265	0.999994
cg00091742	0.0103328	0.107173	0.923294	0.999994
cg00091760	-0.215038	0.0951847	0.0250089	0.999994
cg00091794	0.163831	0.108783	0.133718	0.999994
cg00091953	-0.113906	0.227945	0.617857	0.999994
cg00091960	-0.0208999	0.153183	0.891619	0.999994
cg00091964	0.105233	0.222897	0.637385	0.999994
cg00092273	-0.118002	0.153729	0.443681	0.999994
cg00092309	-0.15276	0.0976988	0.119579	0.999994
cg00092389	-0.157355	0.148101	0.289364	0.999994
cg00092400	0.0799566	0.120468	0.507678	0.999994
cg00092551	0.00167406	0.0740783	0.981994	0.999994
cg00092565	-0.153209	0.242322	0.527979	0.999994
cg00092644	-0.0237952	0.114976	0.836264	0.999994
cg00092711	-0.0192388	0.051582	0.709583	0.999994
cg00092992	-0.00687951	0.104442	0.947551	0.999994
cg00093058	-0.101133	0.188179	0.591599	0.999994
cg00093080	-0.0755366	0.165565	0.648742	0.999994
cg00093149	0.0890658	0.112921	0.431243	0.999994
cg00093354	-0.00526282	0.054584	0.923291	0.999994
cg00093433	-0.050183	0.112698	0.656618	0.999994
cg00093436	-0.0640729	0.158841	0.687124	0.999994
cg00093522	0.154787	0.0889314	0.0833867	0.999994
cg00093542	0.305494	0.15857	0.0555265	0.999994
cg00093544	-0.125197	0.228127	0.583783	0.999994
cg00093686	0.0105857	0.0934131	0.909896	0.999994
cg00093688	-0.0533282	0.0841055	0.526802	0.999994
cg00093695	0.0939295	0.0918527	0.307792	0.999994
cg00093815	-0.0827984	0.174201	0.635117	0.999994
cg00093851	-0.0142005	0.139765	0.919179	0.999994
cg00093890	-0.101484	0.335851	0.762854	0.999994
cg00093971	-0.0659294	0.126457	0.602726	0.999994
cg00094006	-0.220659	0.103684	0.0346104	0.999994
cg00094036	-0.0396381	0.0679065	0.560104	0.999994
cg00094044	-0.0718287	0.0592699	0.227059	0.999994
cg00094063	-0.014163	0.0556855	0.799508	0.999994
cg00094155	-0.104454	0.276323	0.705843	0.999994
cg00094158	0.0324736	0.189203	0.863908	0.999994
cg00094244	-0.107602	0.100995	0.288039	0.999994
cg00094255	-0.079645	0.163147	0.625985	0.999994
cg00094256	0.174412	0.265027	0.511276	0.999994
cg00094269	-0.111423	0.0756963	0.142682	0.999994
cg00094303	-0.202438	0.209532	0.3352	0.999994
cg00094319	-0.13529	0.162845	0.407136	0.999994
cg00094333	-0.121483	0.187573	0.517989	0.999994
cg00094359	-0.328362	0.196955	0.0971233	0.999994
cg00094412	0.0473389	0.190872	0.804391	0.999994
cg00094487	0.506478	0.151431	0.000992769	0.722508
cg00094518	-0.130865	0.130111	0.315791	0.999994
cg00094585	-0.00379588	0.101671	0.970257	0.999994
cg00094595	-0.508064	0.219299	0.0215828	0.999994
cg00094744	-0.169274	0.192057	0.379227	0.999994
cg00094751	0.0930876	0.238044	0.696197	0.999994
cg00094817	0.176182	0.11657	0.132352	0.999994
cg00094851	-0.05576	0.138928	0.688607	0.999994
cg00094858	-0.0490251	0.253273	0.846722	0.999994
cg00094898	0.0480654	0.247116	0.845988	0.999994
cg00094901	-0.0604973	0.169079	0.720887	0.999994
cg00094913	-0.0841264	0.0865595	0.332341	0.999994
cg00094943	-0.0963758	0.0896026	0.283474	0.999994
cg00094944	-0.313168	0.448231	0.485609	0.999994
cg00095018	0.011978	0.0623033	0.84775	0.999994
cg00095099	0.111866	0.211474	0.597434	0.999994
cg00095105	0.051757	0.0753707	0.49311	0.999994
cg00095165	0.145042	0.160399	0.367004	0.999994
cg00095214	0.0178473	0.0983324	0.856169	0.999994
cg00095276	0.0102274	0.126779	0.935788	0.999994
cg00095326	-0.0947984	0.127953	0.459679	0.999994
cg00095333	0.272786	0.160346	0.0905346	0.999994
cg00095431	0.056266	0.162478	0.7295	0.999994
cg00095463	-0.132101	0.261933	0.614612	0.999994
cg00095493	-0.0312812	0.228603	0.891305	0.999994
cg00095523	0.0619655	0.0732257	0.398491	0.999994
cg00095629	-0.267693	0.322947	0.408198	0.999994
cg00095674	-0.227103	0.230891	0.326567	0.999994
cg00095677	-0.341444	0.19391	0.0798739	0.999994
cg00095678	-0.147228	0.218341	0.500937	0.999994
cg00095688	0.164806	0.0917016	0.0738922	0.999994
cg00095728	-0.00610363	0.160515	0.969707	0.999994
cg00095772	-0.05528	0.11667	0.636175	0.999994
cg00095846	-0.0837753	0.0911103	0.359003	0.999994
cg00095859	0.141735	0.132346	0.285551	0.999994
cg00095870	0.128404	0.130422	0.326108	0.999994
cg00095930	-0.15267	0.103604	0.142245	0.999994
cg00095976	-0.227539	0.260688	0.383851	0.999994
cg00096039	0.15832	0.210708	0.453359	0.999994
cg00096106	0.0531344	0.101329	0.600628	0.999994
cg00096307	0.115955	0.0874127	0.186259	0.999994
cg00096328	0.010338	0.11135	0.926126	0.999994
cg00096418	-0.0450847	0.160052	0.778489	0.999994
cg00096419	-0.0344214	0.0713724	0.630163	0.999994
cg00096440	-0.111703	0.186129	0.54913	0.999994
cg00096447	-0.214847	0.0794405	0.00746201	0.999994
cg00096536	-0.102796	0.0966109	0.288668	0.999994
cg00096603	-0.124481	0.0996371	0.213077	0.999994
cg00096742	0.0498213	0.139437	0.721262	0.999994
cg00096747	-0.0255317	0.0857266	0.766161	0.999994
cg00096806	0.281875	0.235019	0.231876	0.999994
cg00096810	0.0334037	0.0910887	0.714239	0.999994
cg00096845	0.17518	0.551842	0.751254	0.999994
cg00096922	-0.237685	0.299328	0.428149	0.999994
cg00097020	0.431146	0.352414	0.222691	0.999994
cg00097038	-0.0082902	0.120674	0.945301	0.999994
cg00097081	-0.258524	0.303894	0.396004	0.999994
cg00097088	0.0328331	0.0825504	0.691272	0.999994
cg00097144	0.188646	0.256153	0.462362	0.999994
cg00097225	-0.247618	0.206485	0.231941	0.999994
cg00097282	-0.0543552	0.203888	0.790071	0.999994
cg00097357	0.0871109	0.149426	0.560604	0.999994
cg00097384	0.0997372	0.0792487	0.209743	0.999994
cg00097415	-0.079855	0.046784	0.0894766	0.999994
cg00097432	0.0647978	0.16856	0.701098	0.999994
cg00097450	0.0723247	0.0657502	0.272728	0.999994
cg00097550	-0.0507616	0.0688261	0.461708	0.999994
cg00097573	-0.0677314	0.110013	0.538852	0.999994
cg00097619	0.0591839	0.0961207	0.538813	0.999994
cg00097626	-0.281111	0.460536	0.542326	0.999994
cg00097639	0.0425314	0.0848188	0.616643	0.999994
cg00097790	-0.0688952	0.0627356	0.273515	0.999994
cg00097794	-0.289553	0.246972	0.242499	0.999994
cg00097800	-0.0558875	0.122773	0.649479	0.999994
cg00097940	0.0396669	0.160695	0.805294	0.999994
cg00097968	-0.0770315	0.0797346	0.335222	0.999994
cg00098029	-0.0588696	0.0783301	0.453247	0.999994
cg00098063	-0.0760842	0.328517	0.817099	0.999994
cg00098070	0.0162829	0.11817	0.89055	0.999994
cg00098112	0.592796	0.670025	0.377417	0.999994
cg00098144	0.78566	8.35932	0.925219	0.999994
cg00098162	-0.166448	0.132154	0.209395	0.999994
cg00098188	0.087586	0.0987409	0.376185	0.999994
cg00098239	-0.315501	0.340853	0.355817	0.999994
cg00098286	-0.081003	0.303125	0.789584	0.999994
cg00098297	0.274231	0.131258	0.0380176	0.999994
cg00098304	0.158312	0.125992	0.210471	0.999994
cg00098451	0.102422	0.0974189	0.29443	0.999994
cg00098673	-0.440237	0.431371	0.308764	0.999994
cg00098693	-0.206979	0.190715	0.279173	0.999994
cg00098718	-0.0651865	0.278109	0.814933	0.999994
cg00098732	-0.240487	0.368928	0.515284	0.999994
cg00098750	-0.0502709	0.114785	0.661915	0.999994
cg00098814	-0.191215	0.221591	0.38927	0.999994
cg00099017	0.589712	0.234776	0.0128444	0.999994
cg00099023	-0.166273	0.101544	0.103191	0.999994
cg00099091	0.00760666	0.10828	0.944069	0.999994
cg00099094	-0.369413	1.35514	0.785455	0.999994
cg00099129	-0.0168166	0.152781	0.91247	0.999994
cg00099240	0.0144334	0.105266	0.891087	0.999994
cg00099295	0.105433	0.252306	0.67651	0.999994
cg00099383	0.130267	0.1649	0.430527	0.999994
cg00099393	-0.0511576	0.108254	0.637062	0.999994
cg00099441	-0.0707892	0.101476	0.486284	0.999994
cg00099519	-0.0106787	0.147872	0.942506	0.999994
cg00099602	0.0653435	0.107164	0.542753	0.999994
cg00099766	0.0130342	0.116576	0.911094	0.999994
cg00099768	-0.172251	0.190424	0.366839	0.999994
cg00099835	-0.245316	0.236499	0.300922	0.999994
cg00099869	-0.121193	0.161814	0.454805	0.999994
cg00099976	0.153961	0.107469	0.153612	0.999994
cg00100012	-0.121018	0.103836	0.245291	0.999994
cg00100114	0.206119	0.196375	0.295227	0.999994
cg00100121	-0.342282	0.605987	0.572853	0.999994
cg00100399	-0.0929905	0.15535	0.550162	0.999994
cg00100440	0.0275054	0.0538943	0.610393	0.999994
cg00100538	0.00237006	0.107175	0.98238	0.999994
cg00100703	-0.124784	0.120607	0.302154	0.999994
cg00100800	-0.091743	0.294091	0.755417	0.999994
cg00100804	-0.0132887	0.135058	0.921724	0.999994
cg00100892	-0.257607	0.373499	0.491217	0.999994
cg00100948	-0.0538333	0.136329	0.693375	0.999994
cg00101115	-0.566952	0.480078	0.239095	0.999994
cg00101118	-0.331796	0.386257	0.391422	0.999994
cg00101227	0.0337796	0.098519	0.732072	0.999994
cg00101260	-0.232814	0.172069	0.177654	0.999994
cg00101287	-0.0902144	0.132543	0.496926	0.999994
cg00101350	-0.0285324	0.0630531	0.651415	0.999994
cg00101436	0.0137552	0.132032	0.917136	0.999994
cg00101453	-0.63708	0.29888	0.0343281	0.999994
cg00101457	-0.00740579	0.156236	0.962243	0.999994
cg00101555	0.0260748	0.193876	0.893156	0.999994
cg00101602	-0.0985668	0.0870705	0.259047	0.999994
cg00101629	-0.224029	0.157099	0.155497	0.999994
cg00101693	-0.282704	0.265998	0.289219	0.999994
cg00101712	0.0607225	3.05738	0.984175	0.999994
cg00101713	-0.225359	0.206197	0.27581	0.999994
cg00101715	0.0880188	0.0597662	0.142481	0.999994
cg00101728	-0.106285	0.145823	0.466984	0.999994
cg00101729	-0.0472292	0.123407	0.702362	0.999994
cg00101895	-0.133931	0.29615	0.651611	0.999994
cg00101932	-0.166303	0.107127	0.122232	0.999994
cg00101940	-0.157839	0.0825227	0.0572944	0.999994
cg00102023	-0.254862	0.239837	0.28929	0.999994
cg00102093	0.0463101	0.191035	0.808719	0.999994
cg00102166	-0.214718	0.324109	0.508461	0.999994
cg00102183	0.063257	0.122972	0.607568	0.999994
cg00102266	0.229545	0.14934	0.125941	0.999994
cg00102439	0.709264	4.0803	0.862187	0.999994
cg00102512	-0.164924	0.139804	0.239602	0.999994
cg00102591	0.0680029	0.349182	0.845797	0.999994
cg00102685	-0.226788	0.136047	0.0971637	0.999994
cg00102726	0.437237	3.62199	0.904043	0.999994
cg00102731	0.154579	0.155509	0.321476	0.999994
cg00102920	-0.00624036	0.180469	0.972452	0.999994
cg00102955	0.00122185	0.101691	0.990426	0.999994
cg00102996	-0.103193	0.240876	0.66884	0.999994
cg00103045	-0.074892	0.12109	0.536998	0.999994
cg00103132	-0.357048	0.336611	0.290165	0.999994
cg00103209	0.0284861	0.107203	0.790742	0.999994
cg00103299	-0.183001	0.0876641	0.0381749	0.999994
cg00103329	-0.00336909	0.0558619	0.951971	0.999994
cg00103398	0.0383901	0.076532	0.616515	0.999994
cg00103401	0.268476	0.162575	0.100309	0.999994
cg00103448	-0.0545159	0.0900059	0.545442	0.999994
cg00103568	0.0428474	0.063195	0.498584	0.999994
cg00103685	-0.144499	0.153149	0.346614	0.999994
cg00103778	-0.161629	0.202822	0.426504	0.999994
cg00103783	-0.218158	0.31767	0.493082	0.999994
cg00103806	-0.104265	0.159187	0.513268	0.999994
cg00103855	0.0472266	0.138643	0.733756	0.999994
cg00103908	0.105076	0.211195	0.619389	0.999994
cg00103961	-0.0633297	0.146014	0.664981	0.999994
cg00103984	0.0150654	0.300181	0.960026	0.999994
cg00104072	-0.205513	0.219145	0.349542	0.999994
cg00104098	-0.0174595	0.0839277	0.835429	0.999994
cg00104131	-0.0781888	0.142951	0.585045	0.999994
cg00104167	0.136989	0.100493	0.174442	0.999994
cg00104348	0.129838	0.0903703	0.152437	0.999994
cg00104608	0.0435198	0.214239	0.839246	0.999994
cg00104707	-0.129382	0.168199	0.442717	0.999994
cg00104845	0.291143	0.383072	0.448184	0.999994
cg00105025	1.04763	10.3944	0.919825	0.999994
cg00105102	-0.180806	0.168514	0.284658	0.999994
cg00105229	-0.200577	0.156682	0.202051	0.999994
cg00105253	-0.0415551	0.115067	0.718397	0.999994
cg00105306	-0.120481	0.172361	0.485407	0.999994
cg00105368	-0.00338568	0.023586	0.886011	0.999994
cg00105400	0.00558867	0.068214	0.93479	0.999994
cg00105403	0.0153702	0.0842694	0.855468	0.999994
cg00105475	0.0157425	0.115984	0.892178	0.999994
cg00105606	0.189763	0.43849	0.665677	0.999994
cg00105628	-0.0111699	0.0939816	0.905519	0.999994
cg00105640	0.00461983	0.101358	0.963693	0.999994
cg00105753	-0.0982372	0.105221	0.351681	0.999994
cg00105852	0.0160307	0.0485679	0.741712	0.999994
cg00106073	0.0639327	0.437421	0.883951	0.999994
cg00106164	-0.065651	0.252536	0.795171	0.999994
cg00106211	-0.194479	0.389002	0.617693	0.999994
cg00106250	0.00638859	0.162108	0.968605	0.999994
cg00106420	0.0898914	0.188391	0.633802	0.999994
cg00106432	-0.065821	0.153069	0.667677	0.999994
cg00106446	-0.451505	0.507617	0.374881	0.999994
cg00106499	-0.0257713	0.563678	0.963582	0.999994
cg00106501	-0.0923433	0.189934	0.627396	0.999994
cg00106591	0.0447997	0.178001	0.801558	0.999994
cg00106609	-0.0601002	0.0787747	0.446447	0.999994
cg00106685	-0.261403	0.267756	0.330171	0.999994
cg00106744	0.0136631	0.0417184	0.743644	0.999994
cg00106767	0.106745	0.178657	0.550897	0.999994
cg00106920	0.0333996	0.110714	0.763229	0.999994
cg00106923	0.192834	0.132034	0.145806	0.999994
cg00106942	-0.0694199	0.379745	0.855145	0.999994
cg00106989	-0.120193	0.116361	0.302948	0.999994
cg00107046	-0.024625	0.08158	0.763095	0.999994
cg00107106	-0.231238	0.0731127	0.00181969	0.826052
cg00107187	0.0664686	0.18861	0.724919	0.999994
cg00107241	-0.0912837	0.0988254	0.356821	0.999994
cg00107488	0.0910571	0.108674	0.403146	0.999994
cg00107490	-0.00421451	0.062426	0.946245	0.999994
cg00107577	0.0628184	0.0682526	0.358541	0.999994
cg00107579	-0.203613	0.121961	0.0966657	0.999994
cg00107603	-0.157662	0.44666	0.724494	0.999994
cg00107606	-0.130187	0.249421	0.602309	0.999994
cg00107629	-0.0343905	0.092026	0.709041	0.999994
cg00107630	0.0236741	0.137795	0.863773	0.999994
cg00107631	-0.0501353	0.129965	0.700106	0.999994
cg00107682	-0.0111529	0.0866887	0.897767	0.999994
cg00107782	-0.385922	0.31978	0.228995	0.999994
cg00107890	0.0800052	0.110454	0.469756	0.999994
cg00107914	0.261791	0.199584	0.19121	0.999994
cg00107970	0.0450729	0.126767	0.722566	0.999994
cg00107982	0.0429358	0.11754	0.715303	0.999994
cg00108038	0.073273	0.0924394	0.428964	0.999994
cg00108056	-0.110827	0.293149	0.705811	0.999994
cg00108098	-0.125074	0.11844	0.292304	0.999994
cg00108108	-0.11524	0.251337	0.647112	0.999994
cg00108222	0.148047	0.488371	0.762112	0.999994
cg00108277	-0.051106	0.180429	0.777295	0.999994
cg00108349	0.237828	0.108181	0.0291272	0.999994
cg00108351	0.305937	0.171578	0.0761709	0.999994
cg00108454	-0.121035	0.0829488	0.146174	0.999994
cg00108524	-0.0269103	0.316205	0.932268	0.999994
cg00108569	-0.0167284	0.0841924	0.842716	0.999994
cg00108694	-0.113231	0.199734	0.571447	0.999994
cg00108715	-0.0658828	0.0692459	0.342593	0.999994
cg00108716	0.0269126	0.0736387	0.715168	0.999994
cg00108737	-0.223648	0.362319	0.537797	0.999994
cg00108873	0.094995	0.110912	0.392808	0.999994
cg00108894	0.102189	0.0916634	0.26633	0.999994
cg00108944	-0.264308	0.307852	0.391668	0.999994
cg00108992	-0.0347576	0.0839751	0.679411	0.999994
cg00109062	0.0146285	0.136837	0.914978	0.999994
cg00109131	0.0686599	0.0739682	0.354464	0.999994
cg00109148	-0.0955305	0.189274	0.614339	0.999994
cg00109164	0.02843	0.115705	0.80617	0.999994
cg00109274	-0.153912	0.170239	0.367089	0.999994
cg00109293	-0.0919773	0.0863509	0.288156	0.999994
cg00109344	0.0723572	0.111412	0.516827	0.999994
cg00109356	0.399809	0.126059	0.00176793	0.826052
cg00109465	-0.128894	0.232562	0.580071	0.999994
cg00109551	0.145784	0.0882078	0.100036	0.999994
cg00109703	0.0599851	0.120813	0.620108	0.999994
cg00109764	-0.116796	0.137735	0.39752	0.999994
cg00109776	-0.044493	0.255153	0.861754	0.999994
cg00109780	-0.163906	0.125549	0.193295	0.999994
cg00109923	0.0492755	0.0928492	0.596243	0.999994
cg00110039	0.0790153	0.151655	0.602958	0.999994
cg00110041	-0.0126735	0.101649	0.900909	0.999994
cg00110171	-0.146299	0.137369	0.288224	0.999994
cg00110277	0.000880267	0.129551	0.994586	0.999994
cg00110545	-0.169094	0.230148	0.463417	0.999994
cg00110578	-0.205878	0.208651	0.325038	0.999994
cg00110609	-0.0519825	0.0953821	0.586398	0.999994
cg00110623	-0.206779	0.196375	0.293688	0.999994
cg00110654	-0.101636	0.133061	0.445916	0.999994
cg00110688	-0.159001	0.23789	0.504703	0.999994
cg00110695	0.0177649	0.0344148	0.606316	0.999994
cg00110724	-0.021063	0.0977213	0.829577	0.999994
cg00110769	-0.0602589	0.0883882	0.496225	0.999994
cg00110785	0.0201552	0.0784942	0.797632	0.999994
cg00110790	-0.329841	0.184986	0.0761723	0.999994
cg00110832	-0.286909	0.161913	0.0779984	0.999994
cg00110846	-0.0811429	0.103334	0.433288	0.999994
cg00110917	0.0655533	0.142536	0.646109	0.999994
cg00110982	-0.303054	0.346044	0.382264	0.999994
cg00111102	-0.154535	0.10781	0.153385	0.999994
cg00111239	0.159286	0.327097	0.626842	0.999994
cg00111333	-0.201815	0.149965	0.179987	0.999994
cg00111335	0.152952	0.146035	0.296263	0.999994
cg00111359	-0.142381	0.193211	0.46208	0.999994
cg00111436	0.020618	0.0463599	0.657016	0.999994
cg00111466	-0.0358026	0.0236836	0.132271	0.999994
cg00111503	0.0277521	0.127824	0.828354	0.999994
cg00111613	0.080434	0.0687472	0.243468	0.999994
cg00111629	0.0356449	0.0955936	0.709654	0.999994
[truncated: 375,714+ more rows]
